# Supplementary material for: The innovation value chain of patents: Breakthrough in the patent commercialization trap in Chinese universities
Source: PLoS One. 2020 Mar 26;15(3):e0230805. doi: 10.1371/journal.pone.0230805 (PMC7098622; doi:10.1371/journal.pone.0230805)
Supplement: S1 Data — (XLS) [file pone.0230805.s001.xls]

## Sheet: Sheet1
		科技活动人员——合计	科技活动人员——科学家和工程师	科技活动人员——辅助人员	研究与发展人员——合计（第一篇rd）	研究与发展人员——科学家和工程师	研究与发展人员——辅助人员	研究与发展全时人员——合计（第一篇rdyear）	研究与发展全时人员——科学家和工程师	研究与发展全时人员——辅助人员	R&D成果应用及科技服务人员——合计	R&D成果应用及科技服务人员——科学家和工程师	R&D成果应用及科技服务人员——辅助人员	R&D成果应用及科技服务全时人员——合计	R&D成果应用及科技服务全时人员——科学家和工程师	R&D成果应用及科技服务全时人员——辅助人员	科技经费拨入——合计（第一篇money）	科技经费拨入——政府（第一篇mg）	科技经费拨入——企业（第一篇mc）	科技经费拨入——其他（第一篇mo）	资金合计拨入百万	政府资金拨入 百万	企事业单位委托资金拨入百万	其他经费拨入百万	科技经费支出——合计	科技经费支出——劳务费	科技经费支出——业务费	科技经费支出——转拨外单位	科技经费支出——其他经费	研究合计项目数	研究合计项目当年投入人数	研究合计项目拨入经费	研究合计项目支出经费	基础研究项目数	基础研究项目当年投入人数	基础研究项目项目拨入经费	基础研究项目支出经费	应用研究	应用研究 项目当年投入人数	应用研究 项目项目拨入经费	应用研究 项目支出经费	试验发展	试验发展 项目当年投入人数	试验发展 项目项目拨入经费	试验发展项目支出经费	R&D成果应用及科技服务合计项目数	R&D成果应用及科技服务当年投入人数	R&D成果应用及科技服务拨入经费	R&D成果应用及科技服务支出经费
id	year	techlabor	techlabor1	techlabor2	rdlabor	rdlabor1	rdlabor2	rdyearlabor	rdyearlabor1	rdyearlabor2	applylabor	applylabor1	applylabor2	applyyearlabor	applyyearlabor1	applyyearlabor2	fund	fundgov	fundcor	fundother	mbw	mgbw	mcbw	mobw	mpaytotal	mpay1	mpay2	mpay3	mpay4	re	rep	refund	repay	rebasic	rebasicp	rebasicfund	rebasicpay	reapply	reapplyp	reapplyfund	reapplypay	rerd	rerdp	rerdfund	rerdpay	rdkjxm	rdkjp	rdkjfund	rdkjpay
1	2009	4369	4135	162	3589	3496	93	2154	2097	57	41	40	1	25	24	1	952947	870739	55318	26890	952.947	870.739	55.318	26.89	868815	84360	425782	128502	230171	2530	2393	689354	532484	2063	1771	510211	372691	428	520	144918	135023	39	103	34225	24770	3	27	8074	5966
2	2009	134	134	0	84	84	0	50	50	0	0	0	0	0	0	0	21314	20847	447	20	21.314	20.847	0.447	0.02	10810	1322	4289	3047	2152	95	56	14738	8129	64	39	8719	4979	31	17	6019	3150	0	0	0	0
3	2009	4343	4231	105	3447	3429	18	2068	2057	11	232	231	1	139	139	0	2216449	1189698	662498	364253	2216.45	1189.7	662.498	364.253	1906083	346201	959702	342374	257806	3937	2298	1458999	899479	1143	841	342441	285650	2579	1355	1050203	580110	215	101	66355	33719	431	155	177140	109275
4	2009	1326	1292	34	1184	1184	0	711	711	0	73	73	0	44	44	0	673033	339668	312391	20974	673.033	339.668	312.391	20.974	5504456	13403	284009	195859	57185	2334	790	384182	237249	576	201	51155	46098	1607	542	306833	177182	151	47	26194	13969	72	49	179401	116280
5	2009	1997	1857	135	955	923	32	573	554	19	45	42	3	27	25	2	910092	354117	547826	8149	910.092	354.117	547.826	8.149	859333	52282	273133	440158	93760	1747	637	484979	500687	436	178	103066	38053	1260	438	371759	458600	51	22	10154	4034	63	30	239782	206477
6	2009	748	740	7	418	418	0	251	251	0	16	16	0	9	9	0	307785	127266	118209	62310	307.785	127.266	118.209	62.31	278773	21545	132787	29983	94458	794	279	235257	153585	261	113	91899	62865	109	40	40657	25952	424	126	102701	64768	43	10	5278	3988
7	2009	1294	1294	0	737	737	0	442	442	0	259	259	0	155	155	0	315153	192865	73576	48712	315.153	192.865	73.576	48.712	248234	43647	153904	4150	46533	674	492	247520	168663	128	88	30324	9799	546	403	217196	158864	0	0	0	0	172	173	29919	8599
8	2009	1870	1533	103	849	812	37	509	487	22	181	172	9	109	103	6	590714	543244	39731	7739	590.714	543.244	39.731	7.739	457440	43023	263695	97892	52830	2128	566	493957	361836	1194	222	227420	147684	811	316	261743	199071	123	28	4794	15081	728	121	66255	51282
9	2009	970	905	45	635	619	16	381	371	10	22	22	0	13	13	0	120594	102948	13717	3929	120.594	102.948	13.717	3.929	114544	9927	79865	13286	11466	724	423	96561	91492	176	95	12075	11409	548	329	84486	80083	0	0	0	0	37	15	2329	3250
10	2009	420	366	24	269	193	76	161	116	45	0	0	0	0	0	0	25667	18771	6006	890	25.667	18.771	6.006	0.89	36281	6381	4980	3350	21570	101	179	22278	15439	78	152	14162	7891	23	28	8116	7548	0	0	0	0
11	2009	1284	1264	17	811	811	0	487	487	0	2	2	0	1	1	0	242189	184757	57432	0	242.189	184.757	57.432	0	209660	25221	122678	36120	25641	2099	541	222287	157692	1067	273	96724	79107	1024	266	124834	78323	8	2	729	262	4	1	151	58
12	2009	333	332	0	195	194	1	117	117	0	0	0	0	0	0	0	11683	5616	5862	205	11.683	5.616	5.862	0.205	10727	1830	3695	0	5202	216	130	10123	8471	39	14	611	448	177	116	9512	8023	0	0	0	0
13	2009	46	46	0	23	23	0	14	14	0	0	0	0	0	0	0	5503	4203	300	1000	5.503	4.203	0.3	1	6507	205	800	0	5502	12	15	1158	264	2	4	270	9	10	11	888	255	0	0	0	0
14	2009	1290	1288	1	454	454	0	273	273	0	393	391	2	236	235	1	141647	31335	80319	29993	141.647	31.335	80.319	29.993	111160	26340	48258	3954	32608	379	303	66618	33119	126	94	13610	7437	252	208	52888	25562	1	1	120	120	241	262	61806	42990
15	2009	491	466	16	348	342	6	209	205	4	2	2	0	1	1	0	210411	93896	86081	30434	210.411	93.896	86.081	30.434	148005	6387	86416	23134	32068	688	232	137230	108828	26	11	6939	4603	231	95	44018	31047	431	125	86273	73178	7	1	700	502
16	2009	810	777	27	441	441	0	265	265	0	24	24	0	14	14	0	322811	159453	155367	7991	322.811	159.453	155.367	7.991	254143	39267	125450	38491	50935	787	294	309572	246078	44	20	32867	30065	672	248	254523	198713	71	27	22182	17300	44	16	10449	8065
17	2009	801	778	8	449	432	17	269	259	10	50	49	1	30	29	1	297895	203838	79234	14823	297.895	203.838	79.234	14.823	205788	37697	96155	31095	40841	625	299	209755	162048	262	143	100584	84365	348	147	104546	73932	15	9	4625	3751	59	33	20952	18641
18	2009	1686	1553	41	1478	1472	6	887	883	4	17	17	0	10	10	0	312599	277558	24430	10611	312.599	277.558	24.43	10.611	272172	23424	221503	2165	25080	958	986	289849	258277	541	599	208247	179785	251	228	54523	51413	166	159	27079	27079	10	11	701	701
19	2009	2686	2585	35	2032	1951	81	1219	1170	49	575	543	32	345	326	19	915070	488832	416108	10130	915.07	488.832	416.108	10.13	797967	215670	435173	0	147124	1944	1355	489280	408606	584	535	98682	83845	1320	799	376592	312019	40	21	14006	12742	544	384	211230	172224
20	2009	2366	2262	97	1290	1269	21	774	761	13	389	387	2	233	232	1	720200	272143	418833	29224	720.2	272.143	418.833	29.224	648622	145955	252509	7148	243010	1402	860	401804	316603	592	427	99659	55633	652	346	191228	165793	158	88	110917	95177	992	260	185214	167491
21	2009	2390	2301	6	1604	1572	32	962	943	19	108	105	3	65	63	2	792053	157721	631694	2638	792.053	157.721	631.694	2.638	700188	54600	482096	0	163492	1009	1069	731155	648787	302	442	46788	41367	352	331	97173	63470	355	296	587194	543950	228	73	41036	30972
22	2009	5168	4760	286	6241	5768	473	3745	3461	284	883	779	104	530	467	63	659028	336325	298985	23718	659.028	336.325	298.985	23.718	672730	71267	395210	24844	181409	1770	4161	541875	538184	979	2357	223645	213405	697	1573	300967	309290	94	232	17263	15489	250	589	75528	98846
23	2009	688	662	13	872	872	0	523	523	0	54	54	0	32	32	0	58402	46982	10270	1150	58.402	46.982	10.27	1.15	58332	8805	11452	3500	34575	463	581	50170	47255	210	255	28790	26215	195	251	13225	12975	58	75	8155	8065	27	36	3420	3120
24	2009	1526	1516	3	624	624	0	374	374	0	261	261	0	157	157	0	98051	37164	26411	34476	98.051	37.164	26.411	34.476	94879	6841	67981	7744	12313	320	416	47348	34932	142	191	15408	10837	113	138	16891	10591	65	87	15049	13504	139	174	47163	38612
25	2009	2503	2405	98	2028	2028	0	1217	1217	0	353	353	0	212	212	0	912153	774584	124470	13099	912.153	74.584	124.47	13.099	615924	173098	137465	35963	269398	1628	1352	384764	188863	550	469	143740	80088	1078	882	241024	108775	0	0	0	0	207	235	20052	14336
26	2009	3429	3273	3	1230	1212	18	738	727	11	1225	1198	27	735	719	16	1291829	501635	783847	6347	1291.83	501.635	783.847	6.347	1268666	210655	814504	40127	203380	2008	820	594206	577984	609	212	100517	98540	529	297	314413	303866	870	311	179276	175578	1963	816	601570	594629
27	2009	5022	4643	329	4186	4086	100	2512	2451	61	2280	2222	58	1368	1333	35	1654963	996670	590569	67724	1654.96	996.67	590.569	67.724	1418975	209773	717881	125179	366142	3217	2791	886072	541917	1537	1594	329765	233683	1573	1137	543595	299758	107	60	12712	8476	1191	1520	369542	222206
28	2009	1435	1433	2	458	458	0	275	275	0	126	126	0	76	76	0	341677	174235	162962	4480	341.677	174.235	162.962	4.48	297961	59537	127445	45537	65442	987	305	225549	181043	279	92	66815	55610	639	182	132059	103803	69	32	26675	21630	255	84	78347	66708
29	2009	1178	1110	21	578	537	41	347	322	25	114	108	6	68	65	3	232786	54326	159506	18954	232.786	54.326	159.506	18.954	213505	13247	123734	23661	52863	613	386	140315	97066	117	104	30204	20671	348	194	54637	38259	148	88	55474	38136	147	75	66930	46255
30	2009	1090	956	17	841	818	23	505	491	14	123	122	1	74	73	1	454150	405835	28034	20281	454.15	405.835	28.034	21.281	365626	105312	122470	7639	130205	938	561	150305	69669	592	356	102047	42297	332	200	47708	26404	14	5	550	968	184	82	21312	11381
31	2009	1567	1513	54	1091	1091	0	654	654	0	105	105	0	63	63	0	528317	395937	129871	2509	528.317	395.937	129.871	2.509	328300	41277	169200	52011	65812	1431	727	356379	216077	991	527	245378	142746	433	197	109758	72259	7	4	1243	1072	189	70	39850	26035
32	2009	2776	2626	144	1400	1345	55	840	807	33	1030	983	47	618	590	28	1010016	387470	603266	19280	1010.02	387.47	603.266	19.28	868372	210172	298545	41216	318439	1041	933	463042	281165	455	462	114658	86239	528	406	239723	127586	58	66	108661	67340	803	687	343699	252606
33	2009	1836	1815	21	991	966	25	594	580	14	87	83	4	52	50	2	468516	70128	395124	3264	468.516	70.128	395.124	3.264	378302	67846	196641	66858	46957	1515	661	387841	224812	335	156	27498	17642	997	410	243153	120451	183	95	117190	86719	179	59	72700	65989
34	2009	2085	1979	5	1171	1038	133	702	623	79	172	149	23	103	89	14	386029	131782	239020	15227	386.029	131.782	239.02	15.227	391826	67486	214084	16880	93376	1043	780	300143	255557	168	119	48565	38611	750	586	224061	192304	125	75	27517	24642	206	115	43103	38531
35	2009	1255	1193	46	472	466	6	283	280	3	583	574	9	350	345	5	264984	92437	167982	4565	264.984	92.437	167.982	4.565	261090	27490	126500	31808	75292	711	315	95428	96026	186	72	17219	19859	214	105	33571	33362	311	137	44638	42805	595	389	150965	149776
36	2009	1656	1623	23	1023	1020	3	614	612	2	257	257	0	154	154	0	365863	313336	31180	21347	365.863	313.336	31.18	21.347	325769	28042	132725	56769	108233	1106	682	251281	185412	701	452	150242	106970	360	206	93446	70743	45	24	7593	7699	192	171	34080	27465
37	2009	811	797	14	438	438	0	263	263	0	189	189	0	113	113	0	45139	29119	16020	0	45.139	29.119	16.02	0	35978	9621	20800	1053	4504	155	292	27204	21491	47	123	6210	5784	90	157	20430	15352	18	12	564	355	208	126	11485	6993
38	2009	4124	3832	138	2915	2907	8	1749	1744	5	1753	1744	9	1052	1047	5	2064783	1392263	599685	72835	2064.78	1392.26	599.685	72.835	1291504	225630	549443	168827	347604	6498	1944	1197877	850745	2189	497	399747	255354	3229	1060	654163	476350	1080	387	143967	119041	2688	1169	387927	287677
39	2009	2120	2026	44	522	494	28	313	296	17	356	330	26	213	198	15	313767	87030	209211	17526	313.767	87.03	209.211	17.526	317767	17784	162583	56390	81010	582	348	68062	63649	52	47	7522	7023	530	301	60540	56626	0	0	0	0	646	237	214011	198361
40	2009	1246	1246	0	608	608	0	365	365	0	97	97	0	58	58	0	282149	204572	75687	1890	282.149	204.572	75.687	1.89	206858	32500	69800	35500	69058	822	405	249030	178952	253	74	65071	47732	460	266	166361	117824	109	66	17598	13396	99	65	24619	20766
41	2009	4500	4231	175	3577	3189	388	2146	1914	232	219	210	9	131	126	5	455657	313469	110188	32000	455.657	313.469	110.188	32	450302	44053	205900	116174	84175	1654	2384	317620	143719	803	1003	130249	55775	800	1317	182822	86420	51	64	4549	1524	227	145	44909	17691
42	2009	1559	1348	98	975	818	157	585	491	94	193	166	27	116	100	16	279569	215135	63697	737	279.569	215.135	63.697	0.737	183997	24585	99427	32733	27252	665	650	181715	153513	257	222	63124	57297	266	300	81747	65352	142	128	36844	30864	193	129	37916	29374
43	2009	2672	2582	84	948	935	13	569	561	8	279	276	3	167	166	1	248066	96244	147100	4722	248.066	96.244	147.1	4.722	236701	27143	129824	672	79062	927	632	171891	167579	182	91	18597	18736	429	332	86058	84468	316	210	67236	64375	257	186	63098	59061
44	2009	4291	4081	204	1190	1150	40	714	690	24	1121	1100	21	673	660	13	709045	449116	254684	5245	709.045	449.116	254.684	5.245	578979	28944	214349	33138	302548	1184	794	338439	281308	392	252	73187	56199	631	391	191850	160595	161	151	73402	64514	1452	748	219077	179364
45	2009	4477	4062	279	2002	1782	220	1201	1069	132	664	585	79	399	351	48	1114375	693670	360989	59716	1114.38	693.67	360.989	59.716	896743	74724	424987	108210	288822	3432	1335	540586	294768	918	496	122993	50206	1994	680	298941	143011	520	158	118652	101551	1682	443	162771	104326
46	2009	1741	1614	65	786	702	84	472	421	51	80	70	10	48	42	6	240348	130493	107326	2529	240.348	130.493	107.326	2.529	215196	25208	145621	13975	30392	1473	524	202796	149936	241	67	26091	18913	272	85	26078	24236	960	373	150627	106787	189	54	19482	15998
47	2009	3330	3170	144	1223	1171	52	734	702	32	405	394	11	243	237	6	444206	134744	303612	5850	444.206	134.744	303.612	5.85	387943	84281	219176	13327	71159	1717	815	265862	211249	232	113	41251	31117	610	311	113154	91216	875	392	111457	88916	611	271	68276	53579
48	2009	1272	1190	2	473	417	56	284	250	34	215	186	29	129	112	17	315039	230879	25156	59004	315.039	230.879	25.156	59.004	322096	32378	201329	51490	36899	1337	315	159151	130825	370	94	41674	28505	840	185	99280	84372	127	36	18197	17948	643	143	57813	39765
49	2009	849	848	0	418	417	1	251	250	1	18	18	0	11	11	0	112844	92269	18057	2518	112.844	92.269	18.057	2.518	79049	11741	52145	5000	10163	281	279	54955	54059	117	97	20928	20758	108	103	19128	18994	56	79	14899	14307	14	12	10369	10369
50	2009	1930	1787	88	710	637	73	426	382	44	476	427	49	286	256	30	650534	433652	196357	20525	650.534	433.652	196.357	20.525	590603	99926	413266	13307	64104	880	473	279982	241666	209	168	79001	68664	543	256	170513	146315	128	49	30468	26687	371	318	176351	154382
51	2009	3780	3669	76	1515	1485	30	909	891	18	115	114	1	69	69	0	909133	611709	286897	10527	909.133	611.709	286.897	10.527	716904	7115	505964	88734	115091	1736	1010	524518	405234	594	425	120866	76794	1059	566	352402	295263	83	19	51250	33177	141	77	200695	64162
52	2009	4189	3627	298	2938	2666	272	1763	1599	164	285	250	35	171	150	21	740384	603850	121498	15036	740.384	603.85	121.498	15.036	778872	145633	172524	90815	369900	2734	1959	483805	228052	1538	1227	150558	84096	1145	647	319799	137574	51	85	13448	6382	300	190	34579	20736
53	2009	2510	2447	13	1895	1857	38	1137	1114	23	348	345	3	209	207	2	734756	406200	320367	8189	734.756	406.2	320.367	8.189	593167	150660	223389	39566	179552	3082	1263	509943	368968	795	193	81829	50954	857	781	307853	128372	1430	289	120261	189642	971	233	97400	99121
54	2009	2796	2500	250	1500	1447	53	900	868	32	296	285	11	177	171	6	467091	270463	183171	13457	467.091	270.463	183.171	13.457	450776	76245	94120	46853	233558	1526	1000	297053	266903	356	322	108404	96900	305	176	52045	46911	865	503	136604	123092	320	197	50905	45850
55	2009	2288	2113	156	2012	1939	73	1207	1163	44	734	695	39	440	417	23	246539	138639	42817	65083	246.539	138.639	42.817	65.083	240477	59761	80182	19454	81080	1197	1342	84432	57786	585	658	36833	25072	581	652	43299	29152	31	32	4300	3562	380	490	59471	41641
56	2009	6381	6261	97	3812	3804	8	2287	2282	5	197	197	0	118	118	0	960574	314388	611209	34977	960.574	314.388	611.209	34.977	930574	366618	192010	85139	286807	3703	2541	878694	863196	969	881	129710	122591	1477	884	175994	172081	1257	776	572990	568524	126	131	27109	26523
57	2009	2075	2054	7	660	660	0	396	396	0	1979	1979	0	1187	1187	0	547165	111751	390379	45035	547.165	111.751	390.379	45.035	492452	19950	310978	107081	54443	314	440	86377	93699	77	105	16710	15880	237	335	69667	77819	0	0	0	0	924	1319	390560	382744
58	2009	1659	1611	26	1685	1619	66	1011	971	40	0	0	0	0	0	0	559415	227185	321278	10952	559.415	227.185	321.278	10.952	531810	34686	432357	0	64767	1349	1123	357639	327405	648	556	165237	151631	628	494	146652	133726	73	73	45750	42048
59	2009	2904	2747	104	1246	1227	19	747	736	11	262	259	3	157	155	2	713620	441388	257139	15093	713.62	441.388	267.139	15.093	628263	92239	358387	47810	129827	1637	831	296064	215944	513	335	77652	65027	551	302	104725	76288	573	194	113687	74629	453	174	166382	130465
60	2009	2067	2056	3	868	857	11	521	514	7	284	279	5	170	167	3	530439	313873	199363	17203	530.439	313.873	199.363	17.203	490252	95991	279248	53928	61085	1075	579	305865	262562	397	198	58924	51925	346	200	78445	65014	332	181	168496	145623	310	189	140844	115581
61	2009	1530	1466	43	359	359	0	215	215	0	188	188	0	113	113	0	314712	81259	233068	385	314.712	81.259	233.068	0.385	248778	78429	119151	6285	44913	500	239	169705	140318	155	35	18722	11686	288	156	107629	94227	57	48	43354	34405	339	125	141295	104748
62	2009	3073	2442	544	1026	998	28	615	599	16	339	328	11	203	197	6	449073	410748	30476	7849	449.073	410.748	30.476	7.849	483899	62519	291091	0	130289	570	684	192033	163731	290	301	67563	56580	237	311	97420	78618	43	72	27050	28533	170	226	75893	60308
63	2009	1132	1029	68	384	363	21	230	218	12	53	50	3	32	30	2	47750	21609	6531	19610	47.75	21.609	6.531	19.61	45074	7500	15500	960	21114	448	256	16111	16249	96	54	5643	3588	256	146	7994	7986	96	57	2474	4675	60	36	7644	4865
64	2009	1382	1382	0	744	744	0	446	446	0	0	0	0	0	0	0	208234	155872	48804	3558	208.234	155.872	48.804	3.558	226895	26141	147348	5091	48315	1375	496	137854	172444	520	390	78224	110402	855	106	59630	62042	0	0	0	0
1	2010	4428	4189	162	3769	3672	97	2261	2203	58	41	40	1	25	24	1	1014163	799109	167726	47328	1014.16	799.109	167.726	47.328	930190	99788	501780	122950	205672	2739	2512	931246	741156	2221	1871	654255	514775	479	539	237766	195611	39	103	39225	30770	3	27	28074	25966
2	2010	151	151	0	83	83	0	50	50	0	0	0	0	0	0	0	34512	30471	1915	2126	34.512	30.471	1.915	2.126	21673	2623	7929	3874	7247	55	55	28026	12567	27	26	11066	3147	26	27	16700	9347	2	2	260	73
3	2010	4513	4433	80	3810	3807	3	2286	2284	2	291	291	0	175	175	0	2612051	1561000	770984	280067	2612.05	1561	770.984	280.067	1936499	398344	1006974	277829	253352	4276	2540	2113203	1163328	1271	1175	671584	377728	2894	1310	1357280	731996	111	55	84339	53604	445	194	166216	91399
4	2010	1385	1351	34	1200	1200	0	720	720	0	72	72	0	43	43	0	709637	289170	407269	13198	709.637	289.17	407.269	13.198	590518	13594	375157	136820	64947	2431	800	558794	376431	563	226	53251	37434	1740	547	462269	315198	128	27	43274	23799	201	48	36438	22963
5	2010	2099	2059	34	1250	1222	28	750	733	17	91	91	0	54	54	0	989507	393089	586782	9636	989.507	393.089	586.782	9.636	889617	82449	154526	460652	191990	1535	833	652184	413106	217	118	53457	17559	1137	609	509419	384884	181	107	89308	10663	111	60	110590	30512
6	2010	733	733	0	544	544	0	326	326	0	50	50	0	30	30	0	409128	170610	115135	123383	409.128	170.61	115.135	123.383	365382	20608	243345	15716	85713	740	363	249068	179342	242	65	52088	28900	205	124	80711	58961	293	173	116269	91481	184	33	25255	16735
7	2010	1320	1187	46	845	845	0	507	507	0	42	42	0	25	25	0	350610	167448	144492	38670	350.61	167.448	144.492	38.67	283866	47471	173172	13202	50021	992	564	319986	215098	180	107	61491	39768	806	455	253965	174414	6	1	4530	916	70	28	10864	3662
8	2010	1854	1774	58	1059	1036	23	635	621	14	125	123	2	75	74	1	855075	795419	47574	12082	855.075	795.419	47.574	12.082	611043	67629	308565	160471	74378	2330	706	768261	538192	1259	333	290604	287125	842	263	423889	190343	229	110	53768	60724	511	84	49251	37584
9	2010	1018	947	40	642	624	18	385	375	10	20	20	0	12	12	0	192971	173333	17261	2377	192.971	173.333	17.261	2.377	172147	12249	130032	15697	14169	838	428	109629	93389	162	95	17944	13891	676	332	91685	79498	0	0	0	0	31	13	4355	3902
10	2010	404	386	2	150	147	3	90	88	2	31	30	1	18	18	0	14260	12268	1992	0	14.26	12.268	1.992	0	11732	5070	2790	1380	2492	59	100	10900	6852	44	73	7350	4795	15	27	3550	2057	0	0	0	0	20	20	912	793
11	2010	1364	1361	2	814	814	0	488	488	0	0	0	0	0	0	0	240435	193862	46573	0	240.435	193.862	46.573	0	237849	28612	139172	40976	29089	2091	543	220704	218330	1066	277	96994	84843	1019	264	123580	133418	6	1	130	69
12	2010	403	399	0	194	192	2	116	115	1	0	0	0	0	0	0	12312	8719	2678	915	12.312	8.719	2.678	0.915	10617	1818	3590	100	5109	189	129	10764	8288	35	17	651	723	154	112	10113	7565	0	0	0	0
13	2010	62	62	0	27	27	0	16	16	0	0	0	0	0	0	0	10527	5813	140	4574	10.527	5.813	0.14	4.574	7310	368	1200	0	5742	21	18	1862	1522	1	3	187	110	18	13	1675	152	2	2	0	260
14	2010	1316	1313	1	345	345	0	207	207	0	369	369	0	221	221	0	187651	47400	136398	3853	187.651	47.4	136.398	3.853	156760	35763	70344	4978	45675	425	230	77291	41565	135	58	11773	6374	286	169	64318	34641	4	3	200	550	274	246	81791	56686
15	2010	516	489	16	362	352	10	217	211	6	2	2	0	1	1	0	169021	68626	100395	0	169.021	68.626	100.395	0	127500	18361	70179	13468	25492	710	241	142486	102716	30	10	4339	3605	237	82	38568	30514	443	150	99579	68597	13	2	783	510
16	2010	808	793	15	427	427	0	256	256	0	70	70	0	42	42	0	371285	168164	200477	2644	371.285	168.164	200.477	2.644	288075	50731	144499	44924	47921	799	285	316600	248206	148	62	64780	55630	538	186	218977	167992	113	38	32843	24584	150	47	51301	36485
17	2010	831	810	7	447	431	16	268	259	9	30	30	0	18	18	0	297047	176265	86470	34312	297.047	176.265	86.47	34.312	274613	42032	77924	96998	57659	685	298	243780	207296	328	166	130310	119906	350	129	111920	86076	7	4	550	1314	59	20	15530	13231
18	2010	1777	1620	41	1391	1343	48	835	806	29	13	13	0	8	8	0	351510	314150	28420	8940	351.51	314.15	28.42	8.94	304364	33798	212037	12620	45909	962	928	319387	297227	658	709	254340	232180	167	151	38110	38110	137	69	26937	26937	17	9	483	483
19	2010	2707	2614	30	2315	2265	50	1389	1359	30	233	227	6	140	136	4	995552	475907	505758	13887	995.552	475.907	505.785	13.887	889920	249137	474876	0	165907	2361	1543	786395	674661	616	449	99993	86534	1360	816	482286	413888	385	278	204116	174239	322	155	102370	81416
20	2010	2408	2308	97	1392	1391	1	835	835	0	320	320	0	192	192	0	786066	303009	436156	46901	876.066	303.009	436.256	46.901	870513	93579	488002	29607	259325	2379	928	465556	397254	849	280	96003	56333	1383	533	253060	229114	147	114	116493	111807	605	213	160732	139915
21	2010	2401	2304	5	1878	1855	23	1127	1113	14	111	108	3	67	65	2	804565	148850	652865	2850	804.565	148.85	652.865	2.85	711066	48950	616017	2830	43269	1107	1252	747475	663079	355	495	38757	27649	357	438	170692	122827	395	320	538026	512603	162	74	37453	28349
22	2010	5179	4655	23	5184	4666	518	3110	2800	310	543	477	66	326	286	40	822279	475717	340838	5724	822.279	475.717	340.838	5.724	742485	79721	442089	17749	202926	1860	3456	733898	698549	971	1742	504617	504155	718	1388	183731	148979	171	326	45550	45415	184	363	47899	43936
23	2010	698	683	6	789	785	4	473	471	2	51	51	0	31	31	0	96694	79954	14085	2655	96.694	79.954	14.085	2.655	96102	15305	19910	4341	56546	463	526	89011	82143	214	234	43210	40068	168	198	23881	20625	81	94	21920	21450	30	34	3315	3225
24	2010	1534	1525	2	678	678	0	407	407	0	356	356	0	214	214	0	99060	74380	24603	77	99.06	74.38	24.603	0.077	93816	6989	72196	5930	8701	306	452	71374	56329	162	240	47213	41359	91	133	10327	7407	53	79	13834	7563	160	237	23551	20995
25	2010	2171	2069	77	2191	2180	11	1314	1308	6	157	157	0	94	94	0	700633	549453	141842	9338	700.633	549.453	141.842	9.338	891170	307774	309003	61519	212874	1777	1460	514608	284450	642	693	285497	143430	1091	746	224691	138188	44	22	4420	2832	323	105	19513	18004
26	2010	3436	3283	3	1403	1374	29	842	824	18	1196	1172	24	718	703	15	1396037	557186	814390	24461	1396.04	557.186	814.39	24.461	1316606	205665	764284	118754	227903	1908	935	563985	523796	597	230	89645	83214	692	484	375243	347699	619	221	99097	92883	1591	798	715192	651219
27	2010	5011	4539	320	5180	4778	402	3108	2867	241	1454	1384	70	873	831	42	1748367	1144653	552064	51650	1748.37	1144.65	552.064	51.65	1458605	216206	727315	145509	369575	3229	3453	1089478	774723	1397	1754	425083	298136	1540	1596	595556	421045	292	104	68839	55542	943	970	238827	158981
28	2010	1521	1519	2	513	513	0	308	308	0	96	96	0	58	58	0	413032	278935	126114	7983	413.032	278.935	126.114	1.983	352650	50840	164245	27761	109804	1031	342	234610	188212	342	141	92267	75837	651	186	132159	104852	38	15	10184	7523	359	64	49251	37516
29	2010	1125	1077	18	594	557	37	356	334	22	120	107	13	72	64	8	256770	74628	162293	19849	256.77	74.628	162.293	19.849	247144	18458	142596	25251	60839	613	396	149451	96498	125	110	30845	20536	280	195	60630	39357	208	91	57976	36605	162	80	63713	39740
30	2010	1097	925	16	824	786	38	494	472	22	71	65	6	42	39	3	327035	288857	29968	8210	327.035	288.857	29.968	8.21	288213	24644	115252	14455	133862	871	549	166962	103261	506	344	114483	75125	353	202	51330	27278	12	3	149	858	131	48	12561	5116
31	2010	1753	1699	53	1212	1212	0	727	727	0	185	185	0	111	111	0	604403	457244	146459	700	604.403	457.244	146.459	0.7	475023	71528	226678	52096	124721	1439	808	424338	284233	1086	614	318021	209533	330	182	94347	65894	23	13	11970	8806	334	123	76434	53668
32	2010	2777	2603	144	1391	1355	36	834	813	21	1182	1178	4	709	707	2	1132593	443146	666387	23060	1132.59	443.146	666.387	23.06	959395	211784	322832	46552	378227	1242	927	570293	349240	456	327	116242	84713	725	544	343001	194000	61	56	111050	70527	861	788	330077	192083
33	2010	1895	1892	3	951	947	4	571	568	3	117	117	0	70	70	0	490791	71630	410908	8253	490.791	71.63	410.908	8.253	412884	92997	215159	11731	92997	1655	634	419499	247308	431	73	32695	8394	1093	442	306462	195725	131	119	80342	43189	153	78	62746	44973
34	2010	2103	2000	5	983	932	51	590	559	31	369	351	18	221	210	11	397464	147281	243003	7180	397.464	147.281	243.003	7.18	382490	78121	128818	21877	153674	970	656	257921	223201	178	118	48356	40544	741	511	198735	173098	51	26	10830	9559	364	246	88238	79341
35	2010	1251	1221	26	346	343	3	208	206	2	201	200	1	121	120	1	302913	94688	199223	9002	302.913	94.688	199.223	9.002	286085	10130	116420	28682	130853	658	231	186724	123400	136	36	11278	6632	209	73	61248	35282	313	121	114198	81486	443	134	86492	90878
36	2010	1621	1591	20	1057	1053	4	634	632	2	135	135	0	81	81	0	499685	467787	11527	20371	499.685	467.787	11.527	20.371	460147	46060	214318	56011	143758	1230	705	374160	290704	716	410	213913	175565	484	281	154384	108951	30	14	5863	6188	153	91	32527	26024
37	2010	824	812	12	254	254	0	152	152	0	274	274	0	165	165	0	58485	41226	16789	470	58.485	41.226	16.789	0.47	47486	12053	22383	345	12705	165	169	26956	23103	35	34	4185	3122	96	102	18446	16647	34	34	4325	3334	277	183	11405	8976
38	2010	4287	4108	147	3791	3772	19	2274	2263	11	1026	1020	6	616	612	4	2168041	1358263	732420	77358	2168.04	1358.26	732.42	77.358	1853816	238947	859999	228429	526441	5677	2527	1452760	730934	1896	879	504507	172599	2203	1136	657199	354526	1578	513	291054	203809	2064	684	417332	492208
39	2010	2130	2046	41	860	818	42	516	491	25	26	24	2	15	14	1	348083	112450	209445	26188	348.083	112.45	209.445	26.188	349083	17936	171907	55900	103340	1375	573	285789	264792	62	70	10705	9902	575	298	86393	79408	738	205	188691	175482	10	17	20754	19300
40	2010	1246	1246	0	692	692	0	415	415	0	97	97	0	58	58	0	343500	242205	101245	50	343.5	242.205	101.245	0.05	242333	43650	76580	41954	80149	1000	462	320092	224076	267	77	82588	57816	624	319	212896	149034	109	66	24608	17226	99	65	17170	12021
41	2010	4357	4060	229	2983	2638	345	1790	1583	207	214	162	52	128	97	31	490080	342263	120120	27697	490.08	342.263	120.12	27.697	416479	43240	207633	69628	95978	1587	1989	361806	321098	796	1083	144892	136614	746	855	214396	180692	45	51	2518	3792	196	142	32371	38491
42	2010	1804	1689	73	842	787	55	505	472	33	262	252	10	157	151	6	280731	208430	71418	883	280.731	208.43	71.418	0.883	235694	21795	122675	43486	47738	665	561	173067	148630	415	295	84381	76825	198	209	70252	56207	52	58	18434	15598	265	175	57305	49435
43	2010	2708	2618	79	1385	1373	12	831	824	7	257	254	3	154	152	2	282433	131461	141536	9436	282.433	131.461	141.536	9.436	278994	30649	198219	5172	44954	1211	924	218392	174029	267	134	18452	15826	360	365	79525	63798	584	425	120415	94405	238	172	49136	38698
44	2010	4298	4139	159	1471	1430	41	882	858	24	937	933	4	562	560	2	774124	453078	307962	13084	774.124	453.078	307.962	13.084	584049	95508	198603	34504	255434	1653	981	517211	405511	334	203	63966	49588	1142	585	307241	238784	177	193	146004	117139	1218	624	160958	125637
45	2010	4630	4315	245	2208	2034	174	1325	1221	104	708	633	75	425	380	45	1253032	797482	417238	38312	1253.03	797.482	417.238	38.312	1166419	83694	605363	109119	368243	3671	1472	624879	377937	958	538	107053	82848	2086	760	321681	182384	627	174	196145	112705	1831	472	147851	102182
46	2010	1726	1639	53	755	679	76	453	407	46	105	99	6	63	60	3	282009	180983	98666	2360	282.009	180.983	98.666	2.36	266557	17139	141325	17611	90482	1392	503	198182	183298	283	96	40000	37425	157	48	28422	16878	952	359	129760	128995	345	70	25640	25072
47	2010	3336	3182	146	1639	1597	42	983	958	25	295	279	16	177	167	10	531922	159445	366872	5605	531.922	159.445	366.872	5.605	487633	82265	268355	15966	121047	1927	1093	341939	263248	208	124	44791	33597	1372	753	163148	129976	347	215	134000	99675	541	197	78016	74246
48	2010	1279	1226	5	652	605	47	391	363	28	192	170	22	115	102	13	552788	440875	27493	84420	552.788	440.875	27.493	84.42	395511	20098	253366	76128	45919	1670	435	376045	227206	542	143	86108	73474	961	248	265998	135584	167	43	23939	18148	528	128	89236	89204
49	2010	842	842	0	464	464	0	278	278	0	18	18	0	11	11	0	75829	61172	9974	4683	75.829	61.172	9.974	4.683	108810	7270	93130	1000	7410	303	309	52652	52652	122	159	26504	26504	91	63	9540	9540	90	87	16608	16608	13	12	1499	1499
50	2010	1934	1829	89	709	643	66	425	386	39	487	439	48	292	264	28	633944	351883	236075	45986	633.944	351.883	236.075	45.986	553182	67782	367822	24642	92936	1041	473	287661	251462	356	201	90787	79565	550	214	157709	137524	135	58	39165	34373	428	325	222239	193909
51	2010	3858	3763	76	1554	1539	15	933	923	10	138	137	1	83	82	1	957662	584745	219325	153592	957.662	584.745	219.325	153.592	886021	107816	570444	72538	135223	1603	1036	655518	538914	682	445	232678	186914	852	553	395467	329385	69	38	27373	22615	135	92	129508	96206
52	2010	4347	3691	260	3266	2763	503	1960	1658	302	519	435	84	311	261	50	741096	604814	119791	16491	741.096	604.814	119.791	16.491	558453	99954	174802	126749	156948	3028	2177	450477	310328	1659	1268	207934	140952	1310	819	232590	157071	59	90	9953	12305	368	346	101578	54357
53	2010	2840	2712	11	2098	2022	76	1259	1213	46	541	523	18	325	314	11	765094	443244	310200	11650	765.094	443.244	310.2	11.65	634454	154737	265258	51089	163370	4605	1399	558906	385494	1213	229	123452	70076	1077	597	241370	155337	2315	573	194084	160081	1274	361	118725	99087
54	2010	2670	2360	274	1644	1607	37	986	964	22	303	293	10	182	176	6	532316	236432	282154	13730	532.316	236.432	282.154	13.73	476957	89742	129450	5113	252652	1724	1096	405444	369468	390	351	126134	115209	347	177	60843	55805	987	568	218467	198454	226	202	78241	70431
55	2010	2444	2277	108	2138	1937	201	1283	1162	121	365	319	46	219	191	28	203843	141892	30132	31819	203.843	141.892	30.132	31.819	237015	57366	86514	13465	79670	1225	1425	122986	87765	698	821	71751	49560	499	583	46493	34988	28	22	4742	3217	217	243	25775	21968
56	2010	6272	6153	97	3949	3941	8	2370	2365	5	197	197	0	118	118	0	1134817	398248	702201	34368	1134.82	398.248	702.201	34.368	1128000	553716	315229	122322	136733	4600	2633	1043716	1029101	1147	899	157409	150290	1701	908	262181	259151	1752	825	624126	619660	126	132	32087	31501
57	2010	2148	2137	11	1422	1422	0	853	853	0	309	309	0	185	185	0	663113	116769	494094	52250	663.113	116.769	494.094	52.25	796550	35000	465000	156000	140550	804	948	563750	563388	59	59	15942	15942	745	889	547808	547446	0	0	0	0	206	206	41780	41773
58	2010	1659	1612	25	1632	1571	61	979	942	37	69	66	3	42	40	2	656205	261392	385248	9565	656.205	261.392	385.248	9.565	607009	60700	424906	0	121403	1245	1088	382793	335439	551	534	166132	142583	593	455	173647	154848	101	99	43014	38008	59	46	17966	16124
59	2010	2764	2571	103	1261	1241	20	756	744	12	247	245	2	148	147	1	715844	397345	305824	12675	715.844	397.345	305.824	12.675	680487	96739	384130	46820	152798	1869	840	356235	280960	655	378	111322	106017	575	274	123922	79430	639	188	120991	95513	604	165	203112	183174
60	2010	2104	2095	3	825	816	9	495	490	5	350	349	1	210	210	0	642802	314257	310484	18061	642.802	314.257	310.484	18.061	598223	88058	374248	47858	88059	1214	550	303177	249673	409	171	71729	62433	436	187	105635	90607	369	192	125813	96633	305	234	208678	158871
61	2010	1584	1526	42	408	408	0	245	245	0	186	186	0	112	112	0	429031	124793	304238	0	429.031	124.793	304.238	0	380485	105842	208106	12721	53816	543	272	242972	216557	178	48	31120	26113	328	197	176312	152152	37	27	35540	38292	306	124	168783	146931
62	2010	3044	2391	585	1279	1102	177	768	661	107	214	173	41	128	104	24	370212	276431	52933	40848	370.212	276.431	52.933	40.848	325561	61110	209121	30120	25210	737	853	287830	228201	400	459	145347	121884	272	343	107104	90399	65	52	35379	15918	150	143	50579	44589
63	2010	1098	983	59	386	365	21	232	219	13	58	56	2	35	34	1	75142	46375	7979	20788	75.142	46.375	7.979	20.788	68281	10291	21953	1050	34987	473	258	20386	14958	134	76	7320	5031	224	131	8960	7018	115	51	4106	2909	73	39	9389	6656
64	2010	1386	1386	0	749	749	0	449	449	0	0	0	0	0	0	0	209593	141103	66285	2205	209.593	141.103	66.285	2.205	226792	23570	180901	4877	17444	1010	499	176188	201085	456	304	97268	127129	554	195	78920	73956	0	0	0	0
1	2011	4457	4222	191	3171	2920	251	1903	1752	151	66	58	8	40	35	5	2670133	2412643	220912	36578	2670.13	2412.64	220.912	36.578	1721722	90494	1051044	246945	333239	2745	2114	1726514	1304180	2109	1667	1317606	991977	634	446	408820	312115	2	2	88	88	47	44	26324	19676
2	2011	138	138	0	80	80	0	48	48	0	0	0	0	0	0	0	36523	33979	1198	1346	36.523	33.979	1.198	1.346	28476	5806	21322	0	1348	71	53	35951	27904	52	37	23967	17465	17	14	11724	10270	2	2	260	169
3	2011	4673	4612	61	4333	4330	3	2600	2598	2	347	346	1	208	208	0	3633745	2418441	921160	294144	3633.74	2418.44	921.16	294.144	2860352	462341	1234072	621869	542070	4311	2889	3053490	1831969	1572	1191	795974	483017	2627	1621	2099046	1256100	112	77	158470	92852	588	231	364740	213875
4	2011	1393	1360	33	1148	1141	7	689	685	4	43	43	0	26	26	0	694382	360682	313333	20367	694.382	360.682	313.333	20.367	667589	12402	490507	100544	64136	3348	765	555097	478572	577	131	56439	49801	2600	592	476776	400559	171	42	21882	28212	79	29	78799	55312
5	2011	2131	1879	165	1438	1368	70	863	821	42		105	6	67	63	4	1061862	361676	690028	10158	1061.86	361.676	690.028	10.158	893578	75996	328612	350748	138222	2243	959	640578	440703	357	165	77996	103951	1611	658	515065	314219	275	136	47517	22533	192	74	324120	266551
6	2011	749	749	0	404	404	0	242	242	0	213	213	0	128	128	0	450309	294093	153094	3122	450.309	294.093	153.094	3.122	453124	25437	299979	29168	98540	608	269	256835	203414	281	82	80056	60724	147	148	145914	114629	180	40	30865	28061	451	142	126134	109944
7	2011	1396	1290	19	876	876	0	526	526	0	76	76	0	46	46	0	415500	299893	89340	26267	415.5	299.893	89.34	26.267	346019	60438	170906	70535	44140	1088	584	371043	236960	289	185	48473	33751	794	398	322084	203005	5	1	486	204	147	50	37603	14743
8	2011	1934	1868	48	1098	1092	6	659	655	4	129	128	1	77	77	0	1420415	1340507	56434	23474	1420.41	1340.51	56.434	23.474	1173008	94259	666084	293842	118823	3408	732	1094043	926749	1372	258	282019	293766	1684	410	742917	547010	352	63	69107	85973	391	87	38985	26339
9	2011	1045	983	34	697	682	15	418	409	9	18	18	0	11	11	0	264149	245055	14693	4401	264.149	245.055	14.693	4.401	263302	17237	193909	33730	18426	869	465	159085	156591	172	89	14626	15288	697	376	144459	141303	0	0	0	0	35	12	530	2118
10	2011	406	402	2	182		1	109	109	0	29	29	0	17	17	0	44791	36573	3518	4700	44.791	36.573	3.518	4.7	24451	5380	8481	3071	7519	101	122	31824	13341	52	74	24337	8262	49	48	7487	5079	0	0	0	0	19	19	3880	110
11	2011	1416	1390	1	902	902	0	541	541	0	0	0	0	0	0	0	367311	321241	46070	0	367.311	321.241	46.07	0	289784	30052	139249	75344	45139	2343	601	334294	265073	1107	285	125277	102450	1223	313	208057	161652	13	3	960	971	1	0	0	15
12	2011	409	400	0	245	235	10	147	141	6	0	0	0	0	0	0	19116	14749	3747	620	19.116	14.749	3.747	0.62	14247	3017	5668	0	5562	307	164	17645	11633	47	18	1230	566	260	146	16415	11067	0	0	0	0
13	2011	68	68	0	42	42	0	25	25	0	0	0	0	0	0	0	10942	9021	409	1512	10.942	9.021	0.409	1.512	10299	401	7213	0	2685	45	28	3081	735	1	3	80	30	43	24	3001	694	1	2	0	11
14	2011	1384	1380	1	478	478	0	287	287	0	375	375	0	225	225	0	232471	86510	127747	18214	232.471	86.51	127.747	18.214	200762	26530	103602	17226	53404	440	319	121728	66093	117	92	21764	12301	319	224	99611	53488	4	2	353	304	291	250	80695	49528
15	2011	539	516	14	382	371	11	229	223	6	2	2	0	1	1	0	377344	138549	129677	109118	377.344	138.549	129.677	109.118	333283	19367	215525	41041	57350	809	255	184011	131062	35	16	6340	5419	224	112	50669	47531	550	127	127002	78112	9	1	252	783
16	2011	829	811	13	458	458	0	275	275	0	120	120	0	72	72	0	515289	335739	174300	5250	515.289	335.739	174.3	5.25	436252	66897	154861	131724	82770	966	305	449610	385230	173	69	58680	48450	696	208	366080	316960	97	29	24850	19820	250	80	61800	47330
17	2011	859	845	7	483	473	10	290	284	6	34	33	1	20	20	0	459342	365663	86790	6889	459.342	365.663	86.79	6.889	346832	52171	180041	64310	50310	869	322	412375	291715	415	157	176098	125897	441	161	234096	164301	13	4	2181	1517	69	23	21905	15337
18	2011	1783	1630	41	1318	1312	6	791	787	4	13	13	0	8	8	0	542107	489587	42000	10520	542.107	489.587	42	10.52	505151	40767	278966	25687	159731	1350	879	350044	350044	932	634	213870	213870	253	157	98600	98600	165	88	37574	37574	17	9	4426	4426
19	2011	2721	2642	24	2149	2091	58	1289	1255	34	413	398	15	248	239	9	1290219	638760	636617	14842	1290.22	638.76	636.617	14.842	1154759	279988	568733	36097	269941	2193	1433	908024	809292	1088	770	286624	256621	980	574	492966	436268	125	89	128434	116403	630	276	265265	168414
20	2011	2409	2320	85	1319	1318	1	791	791	0	484	484	0	290	290	0	960136	394633	499186	66317	960.136	394.633	499.186	66.317	989516	96871	559770	28552	304323	1999	879	500137	367841	454	197	116520	43552	856	423	216134	177059	689	259	167483	147230	720	323	311476	294875
21	2011	2443	2346	14	1143	1125	18	686	675	11	305	299	6	183	179	4	851341	194044	646265	11032	851.341	194.044	646.265	11.032	652249	47950	559989	2900	41410	794	762	724459	554156	428	489	94366	55685	302	192	538972	413879	64	82	91121	84592	563	204	108917	80218
22	2011	5246	5189	43	5425	5350	75	3255	3210	45	175	173	2	105	104	1	1093340	727156	357847	8337	1094.34	727.156	357.847	8.337	828127	82823	614782	36830	93692	2438	3617	1047197	784575	992	1455	288143	217497	1313	1945	506592	421604	133	217	252462	145474	80	117	8663	6072
23	2011	709	696	5	672	666	6	403	400	3	75	75	0	45	45	0	98034	67967	26567	3500	98.034	67.967	26.567	3.5	97437	13899	19391	8161	55986	473	448	75259	71496	257	239	47656	45417	146	140	13631	12667	70	70	13972	13412	61	50	17995	15957
24	2011	1537	1528	2	664	664	0	398	398	0	458	458	0	275	275	0	111430	73602	37828	0	111.43	73.602	37.828	0	107041	5408	85617	6623	9393	321	443	61675	52879	145	200	24671	20155	128	176	22014	18991	48	66	14990	13733	223	306	28587	26058
25	2011	2118	2039	62	1522	1462	60	913	877	36	468	447	21	281	268	13	1508780	1337139	164356	7285	1508.78	1337.14	164.356	7.285	1112858	273924	550674	69956	218304	1486	1015	730156	419863	1110	611	233451	161019	329	375	487516	253180	47	29	9189	5664	616	312	135836	90012
26	2011	3475	3433	3	1374	1373	1	824	824	0	1332	1329	3	799	797	2	1638851	687930	926727	24194	1638.85	687.93	926.727	24.194	1522847	386322	790903	100977	244645	2145	916	559182	449208	559	216	104572	88296	904	453	325295	255424	682	247	129315	105488	1714	889	926809	785116
27	2011	5067	4519	335	5078	4819	259	3047	2891	156	1632	1474	158	979	884	95	2338369	1676043	573077	89249	2338.37	1676.04	573.077	89.249	1604965	156103	531930	692603	224329	4951	3385	1478067	886407	1757	1436	544184	339167	1842	1151	455797	318810	1352	799	478086	228430	1020	1089	251339	178318
28	2011	1615	1615	0	580	580	0	348	348	0	72	72	0	43	43	0	457687	315417	130023	12247	457.687	315.417	130.023	12.247	392353	52964	175464	44965	118960	1326	387	328112	293271	640	189	161446	143352	623	179	151424	135886	63	18	15242	14033	246	48	35018	31067
29	2011	1148	1072	16	637	598	39	382	359	23	164	149	15	98	89	9	284956	77389	199083	8484	284.956	77.389	199.083	8.484	270422	43967	117635	19017	89803	690	425	190955	117772	134	120	42740	25643	353	207	78991	50597	203	98	69224	41532	207	109	40612	46575
30	2011	1159	1103	4	878	852	26	527	511	16	64	59	5	38	35	3	349159	300231	30144	18784	349.159	300.231	30.144	18.784	321284	44366	134110	32115	110693	1087	585	213724	159230	713	365	130208	94666	368	218	82798	64375	6	2	718	189	133	43	14109	8383
31	2011	1856	1802	37	1393	1387	6	836	832	4	292	290	2	175	174	1	897794	724790	172204	800	897.794	724.79	172.204	0.8	874326	46033	550480	94363	183450	1471	928	613412	504123	1070	674	459600	379021	386	243	141498	113622	15	11	12314	11480	399	195	206816	197840
32	2011	2780	2663	109	1676	1676	0	1005	1005	0	920	920	0	552	552	0	1457479	554519	885599	17361	1457.48	554.519	885.599	17.361	1248123	237952	497766	153456	358949	1520	1117	731317	546008	538	383	187205	156244	611	455	304120	251904	371	280	239992	137860	820	614	362615	305756
33	2011	1947	1944	3	592	592	0	355	355	0	523	523	0	314	314	0	612926	118375	484016	10535	612.926	118.375	484.016	10.535	509206	94879	320886	16272	77169	1392	395	285948	232221	459	108	61476	41254	292	103	81870	64548	641	184	142602	126419	1152	349	318054	268061
34	2011	2175	2161	5	680	679	1	408	407	1	649	648	1	389	389	0	599173	255932	332787	10454	599.173	255.932	332.787	10.454	597657	83305	269375	29502	215475	970	454	208786	185325	289	144	77091	68052	543	262	110218	98126	138	48	21477	19147	662	432	254414	215520
35	2011	1275	1214	54	313	313	0	188	188	0	237	235	2	142	141	1	320518	109868	195241	15409	320.518	109.868	195.241	15.409	290648	23652	153754	0	113242	836	209	149456	128846	205	55	27860	24961	259	56	35574	31397	372	98	86022	72488	529	157	130455	112509
36	2011	1637	1606	20	917	906	11	550	544	6	112	111	1	67	67	0	638950	596830	21900	20220	638.95	596.83	21.9	20.22	606818	67415	373129	71437	94837	1086	611	527256	457155	495	258	209272	177118	547	318	301130	264007	44	35	16854	16030	123	74	47305	41185
37	2011	854	849	5	453	453	0	272	272	0	70	70	0	42	42	0	321622	279691	35703	6228	321.622	279.691	35.703	6.228	194269	17555	65612	31851	79251	191	302	254052	109397	37	35	5186	3760	148	239	145936	79317	6	27	102930	26320	296	46	29359	19091
38	2011	4337	4151	131	3969	3767	202	2381	2260	121	900	856	44	540	513	27	2851187	2048156	759584	43447	2851.19	2048.16	759.584	43.447	2620429	467097	1295952	531491	325889	6125	2646	2080825	1625371	2758	909	626048	502223	2561	1485	1279772	955549	806	252	175005	167599	1182	601	504037	423751
39	2011	2150	2092	39	870	825	45	522	495	27	0	0	0	0	0	0	399963	154088	224745	21130	399.963	154.088	224.745	21.13	399863	18640	185700	77623	117900	1590	580	352783	323156	65	44	12584	11961	622	336	115454	105167	903	200	224745	206028
40	2011	1245	1245	0	681	681	0	409	409	0	134	134	0	81	81	0	478433	335296	110793	32344	478.433	335.296	110.793	32.344	308410	23745	97653	49830	137182	1410	454	368406	258112	410	179	193254	135503	840	214	136854	95800	160	62	38298	26809	678	90	62646	43872
41	2011	4556	4226	229	3180	2878	302	1908	1727	181	381	336	45	228	202	26	748147	447019	231500	69628	748.147	447.019	231.5	69.628	579232	68680	266800	103345	140407	1960	2120	542022	451750	1094	1068	288698	241141	828	1008	249881	206962	38	44	3443	3647	294	254	104467	105572
42	2011	1857	1729	73	1191	1059	132	715	635	80	245	215	30	147	129	18	379850	286136	93342	372	379.85	286.136	93.342	0.372	265546	25931	145521	40897	53197	871	794	283285	201168	270	246	87735	62292	402	396	141299	100345	199	152	54251	38531	314	164	58539	41592
43	2011	2735	2642	74	1443	1429	14	866	857	9	267	265	2	160	159	1	392156	217800	169178	5178	392.156	217.8	169.178	5.178	382715	54490	233976	7111	87138	1332	962	294106	264430	240	110	12230	12115	589	599	174520	157195	503	253	107356	95120	350	178	79824	70679
44	2011	4304	4304	0	1724	1724	0	1034	1034	0	703	703	0	422	422	0	1018704	631805	347768	39131	1018.7	631.805	347.768	39.131	955182	98638	198670	35000	622874	2129	1149	751685	606607	527	282	108058	87002	1414	681	498264	414877	188	186	145363	104728	1177	469	137706	110308
45	2011	5445	4989	297	2626	2286	340	1576	1371	205	657	546	111	394	328	66	1671186	1162259	456528	52399	1671.19	1162.26	456.528	52.399	1535676	160414	784082	189806	401374	3796	1751	747808	587250	1321	796	151843	117892	1544	696	400905	336785	931	259	195060	132573	1406	438	142659	101952
46	2011	1740	1645	54	790	734	56	474	441	33	79	73	6	47	44	3	433240	275830	155623	1787	433.24	275.83	155.623	1.787	436616	24079	345833	28848	37856	2009	527	360353	301301	415	90	59997	49840	496	204	142607	127542	1098	233	157749	123919	177	53	34286	27986
47	2011	3392	3260	132	1469	1408	61	882	845	37	267	255	12	160	153	7	622057	222738	397684	1635	622.057	222.738	397.684	1.635	550109	84997	267606	28769	168737	2371	980	395759	257552	292	119	46581	30299	2075	857	336793	219203	4	3	12385	8050	430	178	70272	45727
48	2011	1370	1250	58	644	597	47	386	358	28	52	48	4		29	2	786382	637808	45734	102840	786.382	637.808	45.734	102.84	749471	31730	395094	208773	113874	1326	429	553597	491239	859	182	133755	89517	305	218	365478	349699	162	30	54364	52023	477	34	51302	43513
49	2011	858	856	2	360	360	0	216	216	0	15	15	0	9	9	0	138204	122770	11520	3914	138.204	122.77	11.52	3.914	139122	11049	83563	6421	38089	309	240	75444	70200	157	108	34168	33292	104	101	24791	21307	48	31	16485	15601	36	10	2534	2534
50	2011	1952	1855	82	1020	932	88	612	559	53	293	268	25	176	161	15	676298	380056	219084	77158	676.298	380.056	219.084	77.158	535230	105200	286535	34881	108614	1392	680	326145	281742	296	219	100452	87677	963	357	188157	161588	133	104	37536	32477	339	195	194368	165784
51	2011	3858	3763	76	1892	1871	21	1135	1123	12	191	190	1	115	114	1	1142950	570061	445080	127809	1142.95	570.061	445.08	127.809	1101599	142969	638590	91805	228235	2101	1261	809069	625450	920	497	211107	113806	1070	720	571429	488557	111	44	26533	23087	282	127	83988	68517
52	2011	4440	3931	278	2806	2442	364	1684	1465	219	266	217	49	159	130	29	1164257	970604	141502	52151	1164.26	970.604	141.502	52.151	1090115	91581	313046	101121	584367	3198	1871	600006	380887	2029	1331	363571	211571	1084	520	216363	152520	85	20	20072	16796	610	177	178217	143815
53	2011	2968	2802	38	2136	2073	63	1282	1244	38	527	513	14	316	308	8	931846	538970	378582	14294	931.846	538.97	378.582	14.294	746992	110081	171462	76199	389250	4415	1424	640507	433173	1378	317	148221	100296	2129	788	268984	236373	909	319	223302	96504	1277	352	139068	108073
54	2011	2647	2366	210	1989	1929	60	1193	1157	36	257	230	27	154	138	16	707180	340895	347682	18603	707.18	340.895	347.682	18.603	638242	106830	179141	25291	326980	2234	1326	557678	538593	940	646	240974	232703	387	344	72292	69852	907	337	244412	236038	506	171	103185	99649
55	2011	2423	2208	154	1894	1699	195	1136	1019	117	257	223	34	154	134	20	262508	192226	41863	28419	262.508	192.226	41.863	28.419	229328	50706	82013	19842	76767	1424	1263	143111	110871	755	661	72303	63590	615	563	63797	40684	54	39	7011	6597	223	171	31270	25931
56	2011	6132	6033	97	4204	4196	8	2523	2518	5	197	196	1	118	118	0	1394624	656220	710179	28225	1394.62	656.22	710.179	28.225	1387807	615968	432268	152231	187340	5386	2803	1293856	1278075	1411	1013	186723	178524	1958	938	492740	489624	2017	852	614393	609927	123	131	41754	41168
57	2011	2224	2213	11	1283	1283	0	770	770	0	375	375	0	225	225	0	756461	207692	485986	62783	756.461	207.692	485.986	62.783	746656	36000	477272	122500	110884	1131	855	638410	637997	176	121	52710	52710	951	732	585430	585017	4	3	270	270	348	251	61625	61481
58	2011	1926	1902	23	1673	1646	27	1004	987	17	55	54	1	33	32	1	816683	429257	348375	39051	816.683	429.257	348.375	39.051	714855	67860	447456	36250	163289	1608	1115	607338	509361	662	415	153027	137757	865	631	369201	298948	81	69	85110	72656	64	37	14443	10582
59	2011	2892	2692	91	1329	1304	25	797	783	14	258	254	4	155	153	2	1003621	713000	280426	10195	1003.62	713	280.426	10.195	791037	101561	489845	46991	152640	2175	886	467445	340751	675	332	101763	84306	703	255	117863	95731	797	298	247819	160714	596	172	207826	158564
60	2011	2160	2153	1	874	867	7	524	520	4	232	232	0	139	139	0	729547	383977	294090	51480	729.547	383.977	294.09	51.48	581789	57370	375091	45718	103610	1386	583	344730	269743	533	162	69467	58205	548	257	137928	100954	306	164	137335	110584	332	155	198287	150602
61	2011	1625	1579	36	392	392	0	235	235	0	243	243	0	146	146	0	548459	233950	314509	0	548.459	233.95	314.509	0	435757	93023	250945	9167	82622	810	261	291259	224474	402	61	63246	49382	379	171	196301	149634	29	29	31712	25458	351	162	222632	206715
62	2011	3075	2443	550	1382	1279	103	829	768	61	152	124	28	91	75	16	600819	543991	29167	27661	600.819	543.991	29.167	27.661	397574	71725	226837	70768	28244	829	922	400788	259592	449	502	201268	111457	322	376	167502	125780	58	44	32018	22355	149	101	51478	38713
63	2011	1125	1013	68	442	401	41	265	241	24	59	54	5	35	33	2	79175	49229	7936	22010	79.175	49.229	7.936	22.01	89162	26049	20293	950	41870	585	295	36535	27224	287	139	24822	14687	198	105	7968	8231	100	50	3745	4306	80	39	5577	7414
64	2011	1386	1386	0	713	17131	0	428	428	0	24	24	0	14	14	0	272907	199380	71618	1909	272.907	199.38	71.618	1.909	225742	27512	158813	9406	30011	1067	475	192768	212831	517	281	101725	125848	458	159	76792	73127	92	35	14251	13856	54	16	6098	5848
1	2012	4553	4212	261	2899	2659	240	1739	1596	143	331	309	22	199	185	14	2091296	1821136	245844	24316	20921.9	1821.14	245.844	24.316	1856835	114485	1037174	191130	514046	2582	1932	1313061	1080164	1823	1343	916020	754405	722	572	387344	317689	37	17	9697	8070	343	221	143199	118573
2	2012	143	143	0	105	105	0	63	63	0	2	2	0	1	1	0	19043	14192	1870	2981	19.043	14.192	1.87	2.981	14724	770	13155	0	799	156	70	18161	13966	106	51	13338	6549	44	17	4823	6989	6	2	0	428	6	2	243	119
3	2012	4708	4653	55	4265	4261	4	2559	2557	2	556	556	0	334	333	1	3891182	2559456	1010281	321445	3891.18	2559.46	1010.28	321.445	3331700	583855	1575393	471877	700575	4306	2843	3038796	1987582	1686	1195	1054520	688024	2516	1585	1884134	1229078	104	63	100142	70480	818	371	452309	285859
4	2012	1418	1391	26	1182	1182	0	709	709	0	63	63	0	38	38	0	718431	338824	354989	24618	718.431	338.824	354.989	24.618	644316	13342	491365	86754	52855	3125	788	628298	567870	573	147	87182	76545	2480	623	532855	484785	72	18	8261	6540	186	42	25884	22239
5	2012	2178	1918	152	1532	1458	74	919	875	44	49	41	8	29	25	4	1151854	402306	738538	11010	1151.85	402.306	738.538	11.01	907286	31233	298119	499836	78098	2464	1021	672831	432353	1010	429	212662	126511	1388	578	451672	299628	66	14	8497	6214	72	33	313198	305227
6	2012	791	791	0	504	504	0	302	302	0	110	110	0	66	66	0	457532	223073	226690	7769	457.532	223.073	226.69	7.769	452705	26805	245709	29092	151099	908	336	327860	264345	305	113	107498	81905	577	210	206880	170968	26	13	13482	11472	119	74	75496	67181
7	2012	1393	1282	18	911	911	0	547	547	0	88	88	0	53	53	0	407970	174413	158250	75307	407.97	174.413	158.25	75.307	387769	68146	235682	30427	53514	1165	608	345195	303677	332	173	65127	42046	825	430	269727	257093	8	5	10341	4538	223	59	54781	29682
8	2012	1915	1856	46	1122	1116	6	673	669	4	103	103	0	62	62	0	952417	853828	76219	22370	952.417	853.828	76.219	22.37	1101297	101994	705032	158444	135827	3613	748	743958	839100	1303	173	250380	212887	1987	538	468305	595187	323	37	25273	31026	539	69	49101	42775
9	2012	1136	1070	45	724	705	19	434	423	11	32	30	2	19	18	1	149874	132737	13623	3514	149.874	132.737	13.623	3.514	145460	17967	97637	11130	18726	832	483	124412	107029	347	200	48116	38670	467	276	76083	68146	18	7	213	213	41	22	5122	4616
10	2012	684	679	2	354	353	1	212	212	0	39	39	0	23	23	0	44356	40414	3923	19	44.356	40.414	3.923	0.019	32689	3196	14079	13066	2348	191	236	37240	30028	134	176	25333	19922	57	60	11907	10106	0	0	0	0	23	26	3647	1971
11	2012	1425	1396	1	888	888	0	533	533	0	0	0	0	0	0	0	410124	356389	53735	0	410.124	356.389	53.735	0	421536	36940	244806	55162	84628	2198	592	258758	287462	555	149	64049	42301	1638	442	193659	244824	5	1	1050	337
12	2012	422	411	0	266	252	14	159	151	8	0	0	0	0	0	0	25823	18262	6552	1009	25.823	18.262	6.552	1.009	16493	3120	6535	0	6838	332	177	24230	14234	38	17	1100	865	294	160	23130	13369	0	0	0	0
13	2012	69	69	0	48	48	0	29	29	0	0	0	0	0	0	0	9164	7538	154	1472	9.164	7.538	0.154	1.472	7273	434	4657	0	2182	61	32	2368	1516	2	1	0	40	58	31	2368	1466	1	0	0	10
14	2012	1376	1373	0	443	443	0	266	266	0	464	464	0	278	278	0	271487	96979	153531	20977	271.487	96.979	153.531	20.977	270222	27788	155014	21611	65809	450	295	118402	62242	135	97	24409	12745	310	196	93676	49260	5	2	317	237	247	310	89680	67324
15	2012	559	529	12	477	465	12	286	279	7	1	0	1	0	0	0	381240	127889	164351	89000	381.249	127.889	164.351	89	310310	28377	187667	34881	59385	810	318	252558	161969	54	31	10972	5573	198	130	78310	54264	558	157	163276	102132	1	1	2022	2456
16	2012	901	848	15	654	654	0	392	392	0	13	13	0	8	8	0	604209	244097	358638	1474	604.209	244.097	358.638	1.474	483141	76079	226519	94122	86421	1334	436	561086	439837	176	67	83798	69983	669	224	272059	213440	489	144	205229	156414	22	9	38588	38062
17	2012	894	862	7	502	474	28	301	284	17	40	37	3	24	22	2	524708	366409	126004	32295	524.708	366.409	126.004	32.295	440767	79541	237455	55972	67799	1075	335	450417	402638	484	151	122756	101544	576	179	326207	299393	15	4	1454	1701	88	26	37873	29818
18	2012	1827	1675	56	1874	1864	10	1125	1118	7	15	15	0	9	9	0	506431	443720	52106	10605	506.431	443.72	52.106	10.605	556820	44530	442884	1681	67725	1601	1250	460953	460953	1028	896	376439	376439	327	211	33708	33708	246	143	50806	50806	17	11	1300	1300
19	2012	2739	2723	6	1391	1379	12	834	827	7	313	312	1	188	187	1	1648516	744447	898229	5840	1648.52	744.447	898.229	5.84	1548881	352542	679824	35734	480781	2653	927	1173024	1082764	830	333	296334	259809	1754	579	853444	808422	69	15	23246	14533	567	208	331956	143705
20	2012	2391	2309	65	1313	1313	0	788	788	0	486	486	0	292	292	0	1058000	446058	541513	70429	1058	446.058	541.513	70.429	1038000	125146	475580	19624	417650	2342	876	514531	482052	1427	554	215780	201458	534	192	154795	147579	381	130	143956	133015	755	325	357384	352984
21	2012	2346	2302	12	710	691	19	426	414	12	505	493	12	303	296	7	1066209	314206	723530	28473	1066.21	314.206	723.53	28.473	1009179	22664	792739	12789	180987	1234	473	747266	697551	596	227	134429	155407	592	232	566411	502161	46	14	46426	39983	654	336	304015	278039
22	2012	9042	8941	17	8127	8063	64	4876	4838	38	366	363	3	220	218	2	1328000	887992	428473	11535	1328	887.992	428.473	11.535	952879	95278	762303	46591	48707	2872	5418	1114183	911028	1432	2520	439279	373968	995	2122	488533	387797	445	776	186371	149263	141	244	50957	41851
23	2012	723	710	5	568	564	4	341	339	2	51	51	0	30	30	0	133945	107142	24463	2340	133.945	107.142	24.463	2.34	132523	19538	58614	2271	52100	534	379	105625	98395	310	223	60736	56696	140	99	26720	25275	84	56	18169	16424	54	34	7480	7055
24	2012	1526	1520	2	676	676	0	405	405	0	313	313	0	188	188	0	117543	75992	31011	10540	117.543	75.992	31.011	10.54	106364	5393	75845	6813	18313	333	451	91102	79223	96	132	36581	31887	194	261	41842	35897	43	57	12679	11439	154	209	21694	20328
25	2012	2090	2015	64	1979	1976	3	1188	1186	2	36	36	0	22	22	0	1645503	1457144	178621	9738	1645.5	1457.14	178.621	9.738	1446500	490756	583002	80868	291874	2570	1320	696599	390222	1745	740	339415	200833	816	577	355739	188607	9	3	1445	782	68	24	10542	5169
26	2012	3442	3400	3	1471	1470	1	883	882	1	1424	1419	5	854	851	3	1890170	933362	929315	27493	1890.17	933.362	929.315	27.493	1729677	407831	893937	95919	331990	2186	981	580061	513004	584	261	126998	118818	915	439	312205	268836	687	281	140858	125350	1778	949	939929	892767
27	2012	5022	4553	350	4417	3954	463	2650	2372	278	564	530	34	338	318	20	2336132	1760837	547934	27361	2336.13	1760.84	547.934	27.361	1491580	185281	925388	49540	331371	4196	2945	1133313	783342	1913	1498	488032	333613	1469	1143	461009	329373	814	303	184272	120356	789	376	198137	109320
28	2012	1566	1564	2	497	497	0	298	298	0	165	165	0	99	99	0	588903	395146	183329	10428	588.903	395.146	183.329	10.428	573131	84432	287121	44176	157402	1188	332	315319	283363	583	139	126155	112744	523	157	151779	136803	82	36	37385	33816	478	110	98783	87788
29	2012	1162	1065	12	637	597	40	382	358	24	148	133	15	89	80	9	325817	107099	208233	10485	325.817	107.099	208.233	10.485	335466	59790	119306	72888	83482	732	425	218298	152769	111	113	41361	28956	371	215	91823	64253	250	98	85114	59560	245	98	73118	55695
30	2012	1281	1119	5	935	918	17	561	551	10	53	52	1	32	31	1	415140	362703	35589	16848	415.14	362.703	35.589	16.848	342277	65505	213777	26817	36178	990	623	253968	158440	587	351	137477	75178	395	261	112382	82167	8	11	4109	1095	111	36	17300	7492
31	2012	1858	1845	5	1466	1460	6	879	876	3	85	85	0	51	51	0	1037334	676451	359883	1000	1037.33	676.451	359.883	1	889894	79296	427696	247869	135033	1882	977	827656	587978	1180	677	514639	354575	695	297	312101	231465	7	3	916	1938	178	57	54772	40298
32	2012	2837	2703	134	1918	1918	0	1151	1151	0	940	940	0	564	564	0	1525815	695860	807745	22210	1525.82	695.86	807.745	22.21	1342180	311711	513329	256619	260521	1734	1279	604409	518373	435	311	174773	150150	863	639	223446	196959	436	329	206190	171264	836	627	384574	324929
33	2012	1773	1756	17	649	649	0	389	389	0	528	528	0	317	317	0	792913	113401	659880	19632	792.913	113.401	659.88	19.632	650254	182187	315963	13233	138871	1532	433	431461	314128	478	167	92569	27472	857	208	183049	140651	197	58	155843	146005	1019	352	351753	272219
34	2012	2024	2008	16	820	820	0	492	492	0	393	393	0	236	236	0	559014	269533	275222	14259	599.014	269.533	275.222	14.259	418057	74491	138735	21671	183160	1204	547	282204	238324	355	157	84390	72107	679	287	141136	120062	170	103	56678	46155	554	263	139267	116504
35	2012	1338	1285	36	316	316	0	190	190	0	93	93	0	56	56	0	422651	167171	248741	6739	422.651	167.171	248.741	6.739	395155	32134	209223	0	153798	964	211	274328	188363	188	38	46712	31067	256	54	79728	38989	520	119	147888	118307	279	62	96698	85540
36	2012	1640	1613	18	1036	1034	2	621	620	1	89	88	1	53	53	0	364167	315413	29620	19134	364.367	315.413	29.62	19.134	341337	43655	201685	53578	42419	731	691	293245	207436	406	361	154263	95333	311	321	135440	108011	14	9	3542	4092	53	59	38092	28275
37	2012	844	833	11	400	400	0	240	240	0	91	91	0	55	55	0	137040	99498	31349	6193	137.04	99.498	31.349	6.193	131968	12019	63341	10402	46206	131	267	67095	65742	38	49	12095	11728	83	199	50640	49654	10	19	4360	4360	301	61	25034	21053
38	2012	4312	4174	110	3583	3501	82	2150	2100	50	928	917	11	557	550	7	3120701	2094765	959114	66822	3120.7	2094.76	959.114	66.822	3282142	527992	1701836	335281	717033	6037	2389	2071463	1839787	2774	795	672877	580279	2686	1343	1193359	1055630	577	251	205227	203878	1314	619	541253	463530
39	2012	2206	2143	35	863	786	77	518	472	46	0	0	0	0	0	0	389372	159011	202594	27767	389.372	159.011	202.594	27.767	389642	18625	183107	11800	176110	1634	575	352980	337748	61	52	22722	21941	617	338	127664	121847	956	185	202594	193960
40	2012	1245	1245	0	422	422	0	253	253	0	77	77	0	46	46	0	577972	433865	98750	45357	577.972	433.865	98.75	45.357	462378	12984	140612	85032	223750	928	281	373797	261708	255	105	118794	83172	584	144	231118	161809	89	33	23885	16727	409	51	152148	106522
41	2012	4624	4302	223	3672	3379	293	2203	2027	176	357	289	68	214	174	40	1050229	785262	223830	41137	1050.23	785.262	223.83	41.137	871910	72057	491469	135510	172874	3461	2448	695988	486313	1676	1192	327037	241948	1108	918	242625	159846	677	337	126326	84519	277	239	63246	56223
42	2012	1867	1704	123	897	808	89	538	485	53	274	236	38	164	141	23	412110	276864	133138	2108	412.11	276.864	133.138	2.108	379153	42997	216814	55935	63407	715	598	252286	189243	494	404	121289	91049	212	191	125681	94204	9	4	5316	3990	404	183	120728	90541
43	2012	2728	2631	71	1890	1855	35	1134	1113	21	20	18	2	12	11	1	418658	120597	286178	11883	418.658	120.597	286.178	11.883	399707	68705	251106	5702	74194	2364	1260	394319	349153	276	224	25774	22921	916	678	81542	79992	1172	358	287003	246240	62	14	7663	6687
44	2012	4307	4307	0	1735	1735	0	1041	1041	0	688	688	0	413	413	0	1045499	580817	426789	37893	1045.5	580.817	426.789	37.893	1027760	97600	198670	70973	660517	2347	1157	742910	621462	503	317	168060	140067	1766	756	386498	321293	78	83	188352	160102	935	459	209026	175606
45	2012	5332	4889	282	2505	2256	249	1503	1354	149	386	350	36	231	210	21	1762313	1231050	454143	77120	1762.31	1231.05	454.143	77.12	1494069	125963	717313	153244	497549	3870	1670	926331	763666	1138	611	193867	147789	1489	729	356738	290310	1243	330	375726	325567	1012	257	177934	126841
46	2012	1781	1686	48	753	691	62	452	414	38	140	129	11	84	77	7	478725	333786	132643	12296	478.725	333.786	132.643	12.296	380935	26513	274537	25765	54120	2252	502	360619	287874	478	92	74667	52712	781	231	174122	134221	993	179	111830	100941	286	93	68206	53475
47	2012	3319	3190	129	1175	1154	21	705	692	13	467	464	3	280	278	2	639858	212459	422521	4878	639.858	212.459	422.521	4.878	571582	95584	270449	27460	178089	2045	784	388770	233276	348	151	81056	48635	1660	617	294747	176861	37	15	12967	7780	867	312	126632	75979
48	2012	1326	1267	28	578	554	24	347	332	15	51	48	3	30	29	1	509464	449581	51479	8404	509.464	449.581	51.479	8.404	479644	29031	338651	48246	63716	1501	386	419279	342664	618	164	143972	118656	627	174	254777	203702	256	47	20530	20306	160	34	26443	17992
49	2012	879	873	3	485	485	0	291	291	0	11	11	0	7	7	0	138663	108468	17389	12806	138.663	108.468	17.389	12.806	138542	13378	108437	1506	15221	370	324	114839	102638	140	126	41071	38437	163	141	44524	35992	67	57	29244	28209	17	7	976	926
50	2012	1939	1844	80	1094	1007	87	657	604	53	277	264	13	166	159	7	715065	416652	282777	15636	715.065	416.652	282.777	15.636	719380	146171	398440	45232	129537	1635	730	431132	386169	406	163	101689	88701	967	365	194627	170037	262	201	134816	127431	96	185	129587	113412
51	2012	3817	3728	76	2097	2085	12	1258	1251	7	162	159	3	97	95	2	1128610	667541	448982	12087	1128.61	667.541	448.982	12.087	848601	62261	410479	91805	284056	1424	1398	736651	505437	558	467	165581	91934	841	903	532178	390286	25	29	38892	23217	147	109	186832	47528
52	2012	4442	3967	219	3082	2762	320	1849	1657	192	110	102	8	66	61	5	1162221	954188	156053	51980	1162.22	954.188	156.053	51.98	1385127	80000	381246	59354	864527	3929	2055	618723	524955	2559	1521	387206	296571	1094	424	191528	180357	276	109	39989	48027	333	73	55980	43275
53	2012	2995	2816	44	1869	1812	57	1121	1087	34	808	786	22	485	471	14	1112601	692377	361933	58291	1112.6	692.377	361.933	58.291	986542	264269	295040	48333	378900	3829	1246	676153	506064	1446	323	206614	132728	1517	652	310434	263553	896	270	159105	109783	1573	539	259959	211863
54	2012	2477	2091	208	754	718	36	452	431	21	627	597	30	376	358	18	746599	275018	437446	34135	746.599	275.018	437.446	34.135	734565	98701	280248	26797	328819	998	503	261318	247100	776	395	189563	178662	191	98	68878	66155	31	9	2877	2283	1559	418	446814	425620
55	2012	2318	2102	142	1264	1119	145	758	671	87	304	283	21	183	170	13	285295	171612	46231	67452	285.295	171.612	46.231	67.452	290568	73568	93456	7347	116197	1713	843	166816	107784	1023	492	87081	62403	673	342	75687	43077	17	9	4048	2304	337	203	40474	21588
56	2012	5954	5864	88	3659	3651	8	2195	2191	4	200	199	1	120	120	0	1532678	564740	930872	37066	1532.68	564.74	930.872	37.066	1525861	627800	498720	174486	224855	5634	2439	1404966	1383372	1430	806	254163	244019	2540	915	508087	517108	1664	719	642716	622245	122	133	31596	30397
57	2012	2355	2343	12	1525	1525	0	915	915	0	206	206	0	124	124	0	786288	194014	590274	2000	786.288	194.014	590.274	2	772132	118744	441820	21000	190568	1408	1017	731816	720560	87	69	15835	15637	1312	942	714706	703653	9	6	1275	1270	232	138	45163	44310
58	2012	2004	1983	20	1693	1665	28	1016	999	17	0	0	0	0	0	0	801289	398009	396480	6800	801.289	398.009	396.48	6.8	725938	65740	491488	68580	100130	1535	1129	668918	577531	588	380	223964	166140	947	749	444954	411391	0	0	0	0
59	2012	2894	2683	85	1393	1361	32	836	816	20	231	227	4	139	136	3	1170056	839491	312072	18493	1170.06	839.491	312.072	18.493	899406	127612	454395	54817	262582	2564	929	492146	390323	921	342	160316	111246	899	321	99953	89577	744	266	231877	189500	604	155	213474	178511
60	2012	2160	2151	1	812	810	2	487	486	1	274	269	5	165	161	4	770410	359645	358355	52410	770.41	359.645	358.355	52.41	765235	62700	538500	32133	131902	1476	542	377649	291961	590	159	92952	77070	502	223	132526	102428	384	160	152171	112463	356	183	185130	139299
61	2012	1717	1675	35	438	438	0	263	263	0	203	203	0	122	122	0	574371	205844	368527	0	574.371	205.844	368.527	0	533627	114921	338419	14952	65335	1091	292	342353	311840	633	79	62545	49726	410	179	240047	225939	48	34	39761	36175	368	135	226407	217176
62	2012	3077	2396	501	1377	1224	153	826	734	92	162	153	9	97	92	5	576025	496968	46813	32244	576.025	496.968	46.813	32.244	648669	109657	338857	25879	174276	777	918	321942	239833	511	634	176524	125552	243	266	136071	106068	23	18	9347	8213	187	108	52073	31210
63	2012	1169	1057	84	418	376	42	251	226	25	35	34	1	21	20	1	90021	58738	7603	23680	90.021	58.738	7.603	23.68	99603	23393	46560	540	29110	699	278	48620	40592	462	185	37017	27857	150	62	4708	7299	87	32	6895	5436	70	23	2613	4083
64	2012	1698	1697	0	715	715	0	429	429	0	24	24	0	14	14	0	292700	170938	121762	0	292.7	170.938	121.762	0	254242	7043	158813	9406	78980	1366	477	263980	182132	524	282	116553	110666	792	160	134687	58989	50	35	12740	12477	63	16	7217	4951
1	2013	4543	4224	259	3008	2744	264	1805	1646	159	203	180	23	122	108	14	2534576	2193001	300494	41081	2534.58	2193	300.494	41.081	1923086	123885	1073936	239279	485986	2455	2005	1776320	1470784	1891	1541	1440326	1194273	560	438	317234	262874	4	27	18760	13637	193	136	285855	223486
2	2013	248	237	3	164	164	0	98	98	0	3	3	0	2	2	0	81416	75105	6311	0	81.416	75.105	6.311	0	29540	1806	23783	1152	2799	239	109	79081	27919	147	66	53214	11692	81	31	18342	13903	11	13	7525	2324	9	2	1334	620
3	2013	4782	4770	12	4447	4445	2	2668	2667	1	468	467	1	281	280	1	3929817	2774206	831670	323941	3929.82	2774.21	831.67	323.941	3397128	638355	1527580	511518	719675	4467	2965	3263946	2327296	1820	1304	1184940	886859	2533	1600	1710742	1120085	114	61	368264	320352	722	312	321946	200790
4	2013	1382	1362	20	1170	1170	0	702	702	0	90	90	0	54	54	0	712325	370929	314728	26668	712.325	370.929	314.728	26.668	974847	33868	826071	53916	60992	3143	780	590204	620673	1193	257	169381	84262	1898	509	405741	190857	52	14	15082	345554	227	61	87456	53831
5	2013	2254	2025	142	1650	1562	88	990	937	53	72	69	3	43	41	2	1207138	364505	833668	8965	1207.14	364.505	833.668	8.965	1258650	62395	453724	569104	173427	2631	1100	1159242	922122	1124	462	352338	298358	1303	554	743662	590716	204	83	63242	33048	132	48	20958	13528
6	2013	847	847	0	481	481	0	288	288	0	181	181	0	109	109	0	503022	246928	241049	15045	503.022	246.928	241.049	15.045	431317	33248	285339	25017	87713	938	320	353908	264899	163	80	102135	54752	670	219	232285	192931	105	22	19488	17216	72	121	129215	113638
7	2013	1394	1294	16	837	837	0	502	502	0	184	184	0	110	110	0	465768	228442	173977	63349	465.768	228.442	173.977	63.349	436845	61307	274727	36412	64399	684	558	358700	268853	304	209	94659	52238	373	346	261720	215721	7	3	2321	894	598	123	97546	81311
8	2013	1944	1888	41	1181	1174	7	708	704	4	60	60	0	36	36	0	1011726	908334	86186	17206	1011.73	908.334	86.186	17.206	987453	110837	483712	292224	100680	2878	787	894897	813459	1020	188	265771	223224	1786	587	620893	577781	72	12	8233	12454	349	41	44150	32249
9	2013	1183	1120	42	632	562	70	379	337	42	150	136	14	90	82	8	263474	221238	35333	6903	263.474	221.238	35.333	6.903	256935	20087	160304	31042	45502	840	421	198346	180635	433	199	89886	81110	309	182	95047	87118	98	41	13413	12407	220	101	44586	41300
10	2013	673	671	2	371	370	1	222	222	0	37	36	1	22	21	1	78088	71380	6708	0	78.088	71.38	6.708	0	57060	3345	15045	33699	4971	177	247	70902	51280	106	163	18073	11401	71	84	52829	39879	0	0	0	0	33	24	3810	1803
11	2013	1394	1362	1	931	931	0	559	559	0	0	0	0	0	0	0	582706	513519	69187	0	582.706	513.519	69.187	0	395040	47390	170984	75729	100937	2446	621	365629	271865	729	174	154908	66502	1708	445	208031	203859	9	2	2690	1504
12	2013	435	423	0	230	218	12	138	131	7	0	0	0	0	0	0	22906	17162	5299	445	22.906	17.162	5.299	0.445	24325	3179	9942	1672	9532	338	153	21529	21914	20	3	200	159	318	150	21329	21755	0	0	0	0
13	2013	69	69	0	49	49	0	29	29	0	0	0	0	0	0	0	8201	7294	744	163	8.201	7.294	0.744	0.163	9633	493	6784	0	2356	60	33	3008	2216	7	3	42	154	53	30	2966	2062	0	0	0	0
14	2013	1421	1419	0	606	606	0	363	363	0	314	314	0	188	188	0	295144	118333	161990	14821	295.144	118.333	161.99	14.821	298819	23091	121769	20460	133499	601	404	185852	97104	181	168	86555	46786	417	235	98229	50121	3	1	1068	197	211	209	63753	37239
15	2013	574	562	12	461	461	0	277	277	0	3	3	0	2	2	0	262607	124809	137798	0	262.607	124.809	137.798	0	253695	34148	152739	28202	38606	629	308	231999	150065	21	11	12692	6055	182	99	103940	57274	426	198	115367	86736	6	2	768	566
16	2013	944	883	16	595	588	7	357	353	4	12	12	0	7	7	0	724672	411394	303834	9444	724.672	411.394	303.834	9.444	496876	80184	184514	127141	105037	1269	397	720408	489361	171	58	93958	64654	972	300	564443	381189	126	38	62007	43518	20	8	136	78
17	2013	918	889	7	498	491	7	299	294	5	52	51	1	31	31	0	488218	366758	111074	10386	488.218	366.758	111.074	10.386	423221	75620	255133	39742	52726	1085	332	421652	344853	614	184	232294	192975	458	144	186098	149206	13	4	3260	2672	105	35	46465	37201
18	2013	1824	1697	53	1570	1564	6	942	938	4	13	13	0	8	8	0	544758	482588	46750	15420	544.758	482.588	46.75	15.42	543976	44700	396936	29798	72542	1596	1047	314700	314700	1071	762	230160	230160	303	171	39090	39090	222	114	45450	45450	17	9	1300	1300
19	2013	2836	2830	0	1438	1431	7	863	858	5	314	312	2	188	187	1	1962468	829251	1119685	13532	1962.47	829.251	1119.68	13.532	1729529	433100	674233	84036	538160	2880	958	1549298	1429939	753	267	303019	269197	2045	669	1185067	1111060	82	23	61212	49682	436	209	258262	196592
20	2013	2477	2408	44	1367	1367	0	820	820	0	559	559	0	335	335	0	1205947	478765	669529	57653	1205.95	478.765	669.529	57.653	1170947	166148	567452	30281	407066	2856	911	683927	662824	1632	467	263684	261209	248	73	43076	35611	976	371	377167	366004	469	373	367203	358647
21	2013	2379	2303	28	943	917	26	566	550	16	406	398	8	243	239	4	1373872	403475	949699	20698	1373.87	403.475	949.699	20.698	1243090	57079	888118	42066	255827	1387	628	1148070	1073125	672	252	145605	132427	622	283	613516	589165	93	94	388949	351533	642	271	113627	83415
22	2013	9179	9165	9	8501	8491	10	5101	5095	6	215	213	2	129	128	1	1472560	936567	530510	5483	1472.56	936.567	530.51	5.483	1303618	125406	1011015	49563	117634	2840	5668	1258303	1219480	1540	3342	599485	602859	1211	2209	544462	529879	89	117	114356	86742	148	143	90004	84138
23	2013	739	723	4	584	579	5	350	347	3	50	50	0	30	30	0	143765	127071	15234	1460	143.765	127.071	15.234	1.46	142239	20970	62911	3293	55065	568	389	115138	113875	267	196	59757	58946	209	136	42852	42510	92	58	12529	12419	58	33	11291	11091
24	2013	1528	1522	2	798	798	0	479	479	0	229	229	0	138	138	0	116827	76172	30107	10548	116.827	76.172	30.107	10.548	107179	9102	67105	12976	17996	393	532	94302	80410	152	207	34221	30266	136	185	42669	35496	105	140	17412	14648	112	153	16360	13793
25	2013	2229	2169	48	1933	1904	29	1160	1142	18	126	120	6	76	72	4	2234663	1912102	209182	113379	2234.66	1912.1	209.182	113.379	1351109	506859	352027	85215	407008	2942	1289	737370	597980	1879	655	351572	252857	318	317	202001	225744	745	316	183797	119379	147	84	29383	35494
26	2013	3348	3335	1	1615	1613	2	969	968	1	882	879	3	529	527	2	2141644	1065120	1062462	14062	2141.64	1065.12	1062.46	14.062	1880767	492266	895243	102824	390434	2027	1077	703664	605172	637	404	239243	220841	818	440	326029	261051	572	233	138392	123280	1538	587	971290	916399
27	2013	4818	4339	310	3723	3576	147	2234	2146	88	463	430	33	278	258	20	2544895	2077435	426865	40595	2544.89	2077.43	426.865	40.595	1727372	80298	1266062	100704	280308	4097	2482	1740206	754679	1758	1109	464187	280735	1722	1152	1134024	382720	617	221	141995	91224	849	308	227055	113137
28	2013	1686	1684	2	496	496	0	298	298	0	191	191	0	115	115	0	633716	421155	201813	10748	633.716	421.155	201.813	10.748	553260	92679	301619	36265	122697	1261	331	329455	319337	659	161	154625	150425	530	149	150782	147992	72	21	24048	20920	590	128	133922	121144
29	2013	1192	1158	14	650	611	39	390	366	24	153	135	18	92	81	11	326951	121561	198440	6950	326.951	121.561	198.44	6.95	304529	58129	114400	40297	91703	723	434	218841	142426	111	114	39946	26063	292	217	92771	60329	320	103	86124	56034	231	102	76802	56699
30	2013	1168	1094	0	953	931	22	572	558	14	5	5	0	3	3	0	402716	343014	38487	21215	402.716	343.014	38.487	21.215	379239	42452	163534	20949	152304	1243	635	279234	155827	754	384	165442	87189	488	251	113592	68628	1	0	200	10	15	3	1734	538
31	2013	2049	2013	36	1517	1517	0	910	910	0	136	136	0	82	82	0	1158960	764460	389750	4750	1158.96	764.46	389.75	4.75	990555	138362	396259	296712	159222	1900	1011	823144	617618	1271	707	485996	392233	613	288	312978	205699	16	17	24170	19686	166	91	86351	53529
32	2013	2790	2670	112	1306	1306	0	784	784	0	1220	1220	0	732	732	0	1478618	630055	827163	21400	1478.62	630.055	827.163	21.4	1327039	256009	656005	63782	351243	1421	871	716410	573110	384	233	177878	142297	905	560	447139	357702	132	78	91393	73111	1432	813	421043	436810
33	2013	1902	1873	29	435	435	0	261	261	0	456	456	0	273	273	0	438330	75951	360136	2243	438.33	75.951	360.136	2.243	232297	44031	70749	42634	74883	1146	290	214275	135721	459	93	27924	33464	607	177	159751	88477	80	21	26600	13780	1082	304	211176	96576
34	2013	2026	2002	20	379	379	0	227	227	0	802	801	1	481	481	0	602256	234101	345023	23132	602.256	234.101	345.023	23.132	387867	42055	120539	18855	206418	575	253	157708	126200	246	125	74129	59309	246	97	63586	50892	83	31	19993	15999	1280	534	327031	261667
35	2013	1434	1382	32	444	444	0	267	267	0	95	95	0	57	57	0	484393	237175	242613	4605	484.393	237.175	242.613	4.605	459636	40240	239968	0	179428	1084	296	343147	245123	207	64	49307	25515	253	86	83792	51116	624	147	210048	168492	253	63	92987	72075
36	2013	1745	1726	19	937	933	4	562	560	2	54	54	0	32	32	0	412542	358573	35383	18586	412.542	358.573	35.383	18.586	418703	67816	179766	58453	112668	944	625	299453	197254	616	396	176309	109379	318	222	120214	85767	10	7	2930	2108	54	36	17866	8976
37	2013	861	851	10	448	448	0	269	269	0	60	60	0	36	36	0	197471	150671	42062	4738	197.471	150.671	42.062	4.738	114391	10766	40383	10032	53210	272	299	73539	72239	127	145	43952	43948	62	72	21082	21075	83	82	8505	7216	247	40	37468	19838
38	2013	4332	4192	97	3650	3563	87	2190	2138	52	530	520	10	318	312	6	3411459	2329043	969895	112521	3411.46	2329.04	969.895	112.521	3468123	569893	1438436	429298	1030496	7723	2434	2452996	1804069	3914	1082	1080101	767223	3605	1303	1274680	961600	204	49	98215	75246	1239	354	382210	330841
39	2013	2271	2211	34	893	815	78	536	489	47	0	0	0	0	0	0	405376	180536	219818	5022	405.376	180.536	219.818	5.022	392656	8925	186420	12200	185111	1654	595	391429	369801	58	53	23457	22334	637	328	148154	141422	959	214	219818	206045
40	2013	1245	1245	0	435	435	0	261	261	0	81	81	0	48	48	0	617710	359774	169814	88122	617.71	359.774	169.814	88.122	461442	15710	162012	103082	180638	970	290	374924	262472	258	106	78764	55145	622	152	274629	192257	90	33	21531	15070	422	53	227076	158971
41	2013	5710	5055	440	4222	3714	508	2533	2228	305	139	124	15	83	75	8	1102605	844311	212769	45525	1102.61	844.311	212.769	45.525	912735	75200	554709	138410	144416	3445	2815	822812	565298	2020	1637	490304	292132	1254	1021	270321	200327	171	157	62187	72839	94	92	28434	28734
42	2013	1776	1712	55	436	386	50	262	232	30	320	285	35	192	171	21	513338	387010	117092	9236	513.338	387.01	117.092	9.236	337401	59822	138130	65782	73667	603	291	336552	242864	375	183	151188	111046	224	106	184250	131038	4	3	1114	780	387	213	93343	62164
43	2013	2738	2633	69	1874	1850	24	1125	1110	15	37	37	0	22	22	0	617358	243793	344408	29157	617.358	243.793	344.408	29.157	589412	91663	381562	6399	109788	2400	1250	572815	493080	254	173	29606	26182	1012	730	216544	189157	1134	347	326665	277741	125	25	20445	17415
44	2013	4308	4308	0	1443	1443	0	866	866	0	971	971	0	583	583	0	1144536	666643	451323	26570	1144.54	666.643	451.323	26.57	1054999	98500	206000	133500	616999	1761	962	746227	609122	473	319	192492	153227	1155	515	390040	319419	133	128	163695	136476	1445	647	287286	235789
45	2013	4359	4092	87	2178	1971	207	1307	1182	125	418	389	29	251	233	18	1963227	1411714	472588	78925	1963.23	1411.71	472.588	78.925	1842434	219501	951463	243184	428286	3979	1452	1121262	899320	1107	438	213311	150547	1527	554	356130	262587	1345	460	551821	486186	1016	279	227981	176231
46	2013	1798	1707	48	780	730	50	468	438	30	123	116	7	74	70	4	478680	320316	148560	9804	478.68	320.316	148.56	9.804	417022	27287	300515	29413	59807	2598	520	399042	314481	651	114	111393	70750	988	211	161631	128335	959	196	126018	115396	228	82	55094	48584
47	2013	3366	3192	174	1120	1004	116	672	602	70	560	542	18	336	325	11	672309	241235	424175	6899	672.309	241.235	424.175	6.899	640454	102858	371647	33585	132364	1830	747	375004	228613	314	113	85221	52157	1495	627	287063	174877	21	8	2720	1579	964	373	161796	96182
48	2013	1360	1266	32	582	552	30	349	331	18	56	53	3	34	32	2	671868	575266	90809	5793	671.868	575.266	90.809	5.793	576310	13563	296521	151066	115160	1819	388	467001	351712	947	199	245591	226958	744	164	178659	103078	128	26	42751	21676	181	37	51022	27926
49	2013	885	879	3	491	491	0	295	295	0	16	16	0	10	10	0	109731	98645	9095	1991	109.731	98.645	9.095	1.991	102184	12006	68389	1900	19889	256	327	78979	76997	108	127	30076	30016	121	171	33768	33226	27	29	15135	13755	23	11	4458	4458
50	2013	1982	1955	2	1217	1197	20	730	718	12	341	331	10	205	199	6	765374	496290	258281	10803	765.374	496.29	258.281	10.803	760439	183180	399312	48026	129921	1155	811	429889	336407	340	279	133306	80766	732	392	179436	143959	83	140	117147	111682	203	228	180250	163747
51	2013	3822	3729	74	2025	2020	5	1215	1212	3	463	463	0	278	278	0	988799	711626	267918	9255	988.799	711.626	267.918	9.255	982450	69121	604580	119065	189684	1566	1350	645686	506733	535	409	139000	78928	868	782	399865	323886	163	159	106821	103919	357	309	128309	106843
52	2013	4967	4163	132	2594	2408	186	1556	1445	111	783	649	134	470	390	80	1164251	958779	171495	33977	1164.25	958.779	171.495	33.977	923066	100131	334321	58809	429805	3641	1729	748192	433973	2189	1036	518426	238705	1112	532	172163	150280	340	161	57603	44988	512	523	78833	46056
53	2013	3003	2838	37	1766	1709	57	1060	1025	35	502	493	9	301	296	5	1402147	980194	392826	29127	1402.15	980.194	392.826	29.127	1388205	399389	498672	117395	372749	4075	1178	999062	813383	1768	413	290699	240373	1300	550	457928	422909	1007	215	250435	150101	1604	335	180420	182781
54	2013	2299	2048	149	897	862	35	538	517	21	417	415	2	250	249	1	758093	235598	514987	7508	758.093	235.598	514.987	7.508	746492	98014	320451	32715	295312	1438	598	434849	421964	712	254	164582	159794	629	292	236442	229360	97	52	33825	32810	776	279	287229	278611
55	2013	2375	2211	118	1219	1124	95	731	675	56	196	181	15	118	109	9	342095	204765	77936	59394	342.095	204.765	77.936	59.394	332769	63584	115254	19967	133964	1964	813	211932	145494	1135	453	92234	68071	760	337	102109	69505	69	22	17589	7918	312	131	36214	26537
56	2013	6009	5867	141	3187	3179	8	1912	1907	5	714	713	1	428	428	0	1701156	603411	1048727	49018	1701.16	603.411	1048.73	49.018	1642252	153526	831598	421774	235354	4310	2125	1244922	1177227	1184	697	354715	331102	1386	544	286532	272362	1740	884	603675	573763	1771	476	380021	361236
57	2013	2456	2444	12	1287	1287	0	772	772	0	614	614	0	369	369	0	820080	234140	577180	8760	820.08	234.14	577.18	8.76	815290	158056	501240	24981	131013	1155	858	313227	302500	258	238	79585	78704	888	615	232432	222586	9	6	1210	1210	702	410	481143	477274
58	2013	2065	2044	20	1721	1697	24	1033	1018	15	75	74	1	45	44	1	1000630	408082	581608	10940	1000.63	408.082	581.608	10.94	910672	82460	616560	86032	125620	1373	1148	684450	581259	456	324	191323	138746	842	755	462682	413582	75	69	30445	28931	78	50	14597	13878
59	2013	2952	2728	77	1651	1605	46	990	963	27	232	228	4	139	137	2	1201942	848024	341849	12069	1201.94	848.024	341.849	12.069	987205	105653	650564	63415	167573	3479	1100	650862	461934	1240	458	233949	150874	1233	440	176934	161281	1006	203	239979	149779	682	154	181161	149290
60	2013	2217	2180	28	848	846	2	509	508	1	275	269	6	165	161	4	789886	345246	387595	57045	789.886	345.246	387.595	57.045	717263	59123	509772	25989	122379	1612	566	398945	295861	738	186	106087	80291	492	220	114329	87315	382	159	178529	128255	356	184	188216	141841
61	2013	1785	1743	35	482	482	0	289	289	0	195	195	0	117	117	0	614239	208259	405980	0	614.239	208.259	405.98	0	574536	118367	387964	17808	50397	1348	321	293207	276832	724	112	61001	46256	533	183	200021	204692	91	26	32185	25884	643	130	316432	293104
62	2013	3096	2433	474	1403	1250	153	842	750	92	294	263	31	176	158	18	647997	562409	78924	6664	647.997	562.409	78.924	6.664	632183	117537	309480	30875	174291	710	935	338138	265290	477	529	197091	142856	216	383	133597	115924	17	23	7450	6510	133	196	81249	61304
63	2013	1161	1082	41	427	381	46	256	228	28	70	68	2	42	41	1	112920	74257	14273	24390	112.92	74.257	14.273	24.39	85244	27611	34270	2289	21074	630	285	57931	50725	468	212	43935	38950	127	57	7888	5315	35	16	6108	6460	113	46	10287	8288
64	2013	1733	1732	0	735	735	0	441	441	0	30	30	0	18	18	0	312259	210690	95181	6388	312.259	210.69	95.181	6.388	262062	16167	205110	502	40283	1334	490	294437	216031	476	285	149060	108703	856	205	145147	107178	2	0	230	150	28	20	10782	7588
1	2014	4580	3963	550	3113	2893	220	1868	1736	132	285	275	10	171	165	6	2159718	1720037	413691	25990	2159.72	1720.04	413.691	25.99	1938386	145342	1120465	251281	421298	2980	2076	1554883	1213648	2137	1465	1093064	853421	838	606	459938	358366	5	5	1881	1861	74	190	107811	97743
2	2014	257	244	3	156	156	0	93	93	0	1	1	0	0	0	0	95351	87201	8150	0	95.351	87.201	8.15	0	24113	2378	16281	1557	3897	222	104	94328	23066	129	38	15012	8493	38	33	16316	6147	55	34	63000	8426	3	0	87	111
3	2014	4777	4767	10	4603	4601	2	2762	2761	1	397	397	0	238	238	0	4351036	3013831	1137711	199494	4351.04	3013.83	1137.71	199.494	3809433	685715	1765315	489776	868627	6575	3069	3557693	2475479	2799	1390	1371698	1179133	3647	1646	2129137	1273719	129	32	56858	22627	1046	265	467117	229102
4	2014	1402	1387	15	1204	1204	0	722	722	0	90	90	0	54	54	0	723583	346395	362307	14881	723.583	346.395	362.307	14.881	372790	30459	226857	52329	63145	3774	802	627362	324173	1485	312	178322	96844	2213	476	430839	221985	76	14	18201	5344	318	60	71268	28011
5	2014	2298	2067	134	1661	1571	90	996	943	53	149	122	27	89	73	16	1243878	332743	885668	25467	1243.88	332.743	885.668	25.467	1294948	53558	316532	757934	166924	2601	1107	891433	793638	1320	564	502112	463696	1174	501	366585	312329	107	42	22736	17613	120	99	330923	322624
6	2014	883	883	0	662	662	0	397	397	0	29	29	0	17	17	0	600607	323403	262647	14557	600.607	323.403	262.647	14.557	479058	37166	320854	37766	83272	1155	442	556846	448701	405	126	162470	124658	698	275	348433	283038	52	40	45943	41005	39	20	22819	19112
7	2014	1377	1322	11	772	772	0	463	463	0	291	291	0	175	175	0	478653	236198	228777	13678	478.653	236.198	228.777	13.678	450590	47805	320271	24371	58143	922	514	358793	311226	480	191	97190	74451	436	319	261114	235279	6	5	489	1496	716	195	116682	79823
8	2014	1977	1921	41	1070	1069	1	642	641	1	81	81	0	49	49	0	983639	860964	104791	17884	983.639	860.964	104.791	17.884	1044739	96334	596050	195996	156359	4102	713	830652	850967	957	111	141469	133570	2987	593	680130	702552	158	9	9053	14845	587	54	74470	60188
9	2014	1196	1138	42	667	663	4	400	398	2	153	153	0	92	92	0	208713	166106	41943	664	208.713	166.106	41.943	0.664	226947	19741	159250	25683	22273	1224	445	162649	170332	612	223	71661	76035	435	160	61565	64856	177	62	29423	29441	270	103	34630	35083
10	2014	734	731	3	333	333	0	200	200	0	61	61	0	37	37	0	83688	77311	6377	0	83.688	77.311	6.377	0	83023	8891	19038	22321	32773	247	222	59254	52684	175	171	24377	13294	72	51	34877	39390	0	0	0	0	71	41	5822	3131
11	2014	1415	1358	3	1047	1027	20	628	616	12	11	11	0	7	6	1	433738	368359	65379	0	433.738	368.359	65.379	0	345680	34166	226316	45949	39249	2528	698	320139	216117	990	271	135579	70801	1497	417	173865	142935	41	10	10695	2381	29	7	7144	1922
12	2014	460	426	0	276	254	22	166	152	14	0	0	0	0	0	0	34262	22127	7369	4766	34.262	22.127	7.369	4.766	27869	3689	13412	514	10254	383	184	32606	25179	24	12	1030	536	359	173	31576	24643	0	0	0	0
13	2014	79	79	0	45	45	0	27	27	0	0	0	0	0	0	0	15565	7153	2152	6260	15.565	7.153	2.152	6.26	15991	472	13117	0	2402	59	30	3903	2283	7	3	290	123	52	27	3613	2160	0	0	0	0
14	2014	1442	1439	0	552	552	0	331	331	0	424	424	0	254	254	0	342259	118291	161275	62693	342.259	118.291	161.275	62.693	316508	25100	145723	22365	123320	598	368	203444	135677	143	87	17198	20896	452	278	184576	114581	3	3	1670	200	205	282	72479	33102
15	2014	587	576	11	393	393	0	236	236	0	9	9	0	5	5	0	258437	101610	156827	0	258.437	101.61	156.827	0	206517	26307	107429	30486	42295	695	262	234333	176532	16	6	5201	3956	318	128	124895	97820	361	129	104237	74756	18	6	2718	1789
16	2014	996	907	15	631	627	4	378	376	2	145	142	3	87	85	2	760096	379875	377656	2565	760.096	379.875	377.656	2.565	520898	85028	198422	105695	131753	1360	420	656447	423811	213	68	103005	73199	1082	330	524470	331342	65	22	28972	19270	282	96	93548	52317
17	2014	961	937	7	531	523	8	318	314	4	47	46	1	28	28	0	431695	337637	92000	2058	431.695	337.637	92	2.058	413382	64020	276963	42585	29814	828	354	384533	356370	467	191	212099	198074	352	160	170808	157002	9	2	1626	1294	94	32	37512	33428
18	2014	1803	1680	49	1244	1234	10	746	740	6	13	13	0	8	8	0	429035	352225	62690	14120	429.035	352.225	62.69	14.12	390519	40482	256395	4370	89272	1472	829	306421	306421	868	490	154810	154810	326	193	65980	65980	278	147	85631	85631	17	9	4689	4689
19	2014	2873	2866	0	2056	2043	13	1234	1226	8	24	24	0	14	14	0	2053945	641623	1360903	51419	2053.95	641.623	1360.9	51.419	2028603	551252	721099	77020	679232	3704	1371	1991280	1803719	1083	399	408616	378675	1994	721	1259979	1130776	627	251	322685	294268	48	16	10439	8972
20	2014	2525	2474	36	1456	1452	4	874	871	3	506	506	0	303	303	0	1300646	584352	633888	82406	1300.65	584.352	633.888	82.406	1326285	218258	677419	32534	398074	2411	971	726559	737960	1261	498	287449	313472	216	113	76554	84404	934	360	362556	340084	451	337	361310	375548
21	2014	2380	2307	25	1206	1179	27	724	708	16	423	419	4	254	251	3	1567629	525236	1009549	32844	1567.63	525.236	1009.55	32.844	1530583	89698	950152	33705	457028	1508	804	1306133	1266704	668	309	197203	188400	681	394	660786	629024	159	101	448144	449280	539	283	195115	184108
22	2014	9409	9216	63	5829	5819	10	3497	3492	5	2638	2637	1	1583	1582	1	1324702	1094384	221544	8774	1324.7	1094.38	221.544	8.774	1180941	113502	908688	45926	112825	2382	3886	872053	832692	1290	2199	394241	462151	1065	1643	469086	351248	27	45	8726	19293	1392	1759	221164	348249
23	2014	741	733	3	591	591	0	355	355	0	47	47	0	28	28	0	154225	145275	7427	1523	154.225	145.275	7.427	1.523	152648	22735	68202	2019	59692	621	394	121340	120082	283	188	42737	42047	256	155	46883	46595	82	51	31720	31440	52	31	6515	6465
24	2014	1560	1554	2	967	967	0	580	580	0	176	176	0	106	106	0	131401	90484	23771	17146	131.401	90.484	23.771	17.146	116290	11241	71948	14803	18298	423	645	106652	89462	133	255	36519	32734	273	365	66875	54238	17	24	3258	2490	90	117	15604	12025
25	2014	2286	2197	40	1901	1866	35	1141	1120	21	78	77	1	47	46	1	1754690	1534705	219985	0	1754.69	1534.7	219.985	0	1749529	654892	611304	86210	397123	3731	1268	852313	627505	2742	703	547657	398201	251	220	114739	101124	738	345	189917	128180	130	52	29917	20368
26	2014	3266	3258	1	1393	1388	5	836	833	3	779	776	3	467	466	1	2342515	1185910	1120871	35734	2342.51	1185.91	1120.87	35.734	2106706	556915	910317	172416	467058	2487	929	1021411	866639	679	250	214335	183762	1252	483	592729	491697	556	196	214347	191180	1690	519	961933	900954
27	2014	4604	4154	252	3137	2935	202	1882	1761	121	968	843	125	581	506	75	2876203	2139915	669025	67263	2876.2	2139.91	669.025	67.263	1826336	82962	1354666	94274	294434	4998	2091	1475760	912572	2007	1129	584202	361594	2250	796	717987	442381	741	166	173571	108597	1130	646	424405	281134
28	2014	1686	1684	2	492	492	0	295	295	0	143	143	0	86	86	0	653487	370914	271286	11287	653.487	370.914	271.286	11.287	610716	92601	322488	53922	141705	1340	328	378308	327859	646	152	170092	149822	542	136	159974	136120	152	40	48242	41917	392	96	109603	94928
29	2014	1211	1168	14	685	627	58	411	376	35	120	116	4	72	69	3	346321	139921	199830	6570	346.321	139.921	199.83	6.57	330272	50119	155990	23313	100850	783	457	237366	154390	127	120	36271	23597	314	202	103516	67324	342	135	97579	63469	146	80	67661	43995
30	2014	1205	1129	0	990	963	27	594	578	16	8	8	0	5	5	0	429710	365063	44086	20561	429.71	365.063	44.086	20.561	390181	63645	175841	17421	133274	1360	660	290914	197855	785	373	161720	119445	567	285	128193	77973	8	2	1001	437	13	5	2434	1482
31	2014	2075	2055	20	1670	1670	0	1002	1002	0	209	209	0	125	125	0	1238647	793796	365202	79649	1238.65	793.796	365.202	79.649	1123201	124472	443128	374454	181147	1802	1113	866091	662478	1260	771	581873	449629	471	322	245882	186985	71	20	38336	25864	471	140	88389	70973
32	2014	2936	2834	102	1255	1255	0	753	753	0	1338	1338	0	803	803	0	1515496	558472	946850	10174	1515.5	558.472	946.85	10.174	1302633	352274	679941	58369	212049	1573	837	478087	396653	396	213	175649	147104	946	499	233234	194188	231	126	69204	55361	1632	892	433269	378527
33	2014	1959	1931	28	831	831	0	499	499	0	366	366	0	220	220	0	551294	139915	396230	15149	551.294	139.915	396.23	15.149	597212	112656	102202	204317	178037	947	554	177552	94900	731	449	99357	45368	212	103	77736	49134	4	2	459	398	1040	244	355222	222377
34	2014	2038	2019	18	498	498	0	299	299	0	779	779	0	468	468	0	625072	276584	334646	13842	625.072	276.584	334.646	13.842	633223	97250	213572	20552	301849	837	332	174151	148799	370	190	73874	57964	387	120	86668	79951	80	22	13609	10884	1301	519	340706	270938
35	2014	1509	1460	29	475	475	0	285	285	0	110	110	0	66	66	0	487405	256321	226084	5000	487.405	256.321	226.084	5	506497	43052	263378	0	200067	1249	317	349504	259328	254	56	60065	48792	238	73	85283	65473	757	188	204156	145063	296	74	85788	59707
36	2014	1832	1801	18	1267	1260	7	760	756	4	66	65	1	40	39	1	536981	432508	99070	5403	536.981	432.508	99.07	5.403	474699	50471	154681	158647	110900	1834	844	444571	358919	1126	447	247246	191471	685	372	178321	153731	23	25	19004	13717	122	44	26677	20082
37	2014	905	895	10	458	458	0	275	275	0	90	90	0	54	54	0	232168	173646	43652	14870	232.168	173.646	43.652	14.87	184181	20363	72042	17759	74017	482	305	149591	114531	95	33	14997	11412	313	207	107031	83406	74	65	27563	19713	306	60	42092	42092
38	2014	4504	4323	75	3645	3580	65	2187	2148	39	513	508	5	308	305	3	3219264	2192388	959511	67365	3219.26	2192.39	959.511	67.365	2957352	406788	1332823	385646	832095	7560	2430	2431567	1988335	4006	1271	958149	851671	3366	1090	1383062	1057192	188	69	90356	79472	1284	342	390367	338047
39	2014	2389	2294	27	897	816	81	538	490	48	0	0	0	0	0	0	445252	193842	243850	7560	445.252	193.842	243.85	7.56	444592	10764	201520	18650	213658	1733	598	426928	405991	89	65	26979	25595	664	329	156099	147881	980	204	243850	232515
40	2014	1686	1674	9	611	611	0	367	367	0	60	60	0	36	36	0	679765	505363	161782	12620	679.765	505.363	161.782	12.62	812862	14710	584874	73827	139451	928	407	568927	380150	227	94	145142	113697	675	303	397820	247357	26	11	25965	19096	181	40	64468	30592
41	2014	5704	5049	440	4581	3605	976	2748	2163	585	51	45	6	31	27	4	1110288	800881	292534	16873	1110.29	800.881	292.534	16.873	931259	91185	567510	135385	137179	3996	3054	841350	579092	1891	1828	354941	260075	1584	923	323248	227246	521	303	163161	91771	45	35	22062	17987
42	2014	1849	1749	88	547	481	66	328	289	39	432	383	49	259	230	29	662807	447247	174490	41070	662.807	447.247	174.49	41.07	527423	69958	291867	82969	82629	782	365	381885	229131	466	199	182331	109396	309	160	198390	119036	7	6	1164	699	559	288	156571	93951
43	2014	2756	2660	57	1847	1822	25	1108	1093	15	71	69	2	42	42	0	665474	203077	432745	29652	665.474	203.077	432.745	29.652	635349	99127	412633	4860	118729	2799	1231	603671	518085	816	454	75451	64844	726	356	128340	113324	1257	421	399880	339917	152	47	38251	32384
44	2014	4311	4311	0	1571	1571	0	943	943	0	753	753	0	452	452	0	1176943	644172	491987	40784	1176.94	644.172	491.987	40.784	1071850	131502	701522	135429	103397	1889	1048	675313	628549	512	283	184193	167800	1294	655	437477	396527	83	110	53643	64222	1331	502	366433	307072
45	2014	4194	3928	103	2072	1908	164	1243	1145	98	532	495	37	319	297	22	1820910	1272799	483023	65088	1820.91	1272.8	483.023	65.088	1721435	216979	915349	273711	315396	3883	1381	1032191	790322	1101	407	243193	192552	1621	546	338814	236800	1161	428	450184	360970	1073	355	349576	281168
46	2014	1830	1746	45	797	750	47	478	450	28	108	102	6	65	61	4	478849	303152	166767	8930	478.849	303.152	166.767	8.93	380499	36000	303862	2570	38067	2832	531	410999	317548	896	136	121205	81863	1261	261	215967	155781	675	134	73827	79904	272	72	46812	43390
47	2014	3360	3202	158	1237	1145	92	742	687	55	571	543	28	343	326	17	743171	269771	460997	12403	743.171	269.771	460.997	12.403	626001	108313	352159	34362	131167	2003	825	410778	250695	406	173	98451	60096	1577	642	306632	187123	20	10	5695	3476	1037	380	186750	113957
48	2014	1391	1275	54	565	546	19	339	328	11	83	82	1	50	49	1	658165	586349	63687	8129	658.165	586.349	63.687	8.129	687227	38847	480014	71487	96879	1421	377	422355	317012	871	228	254037	163996	286	75	129121	126640	264	75	39197	26376	247	55	45801	19266
49	2014	868	868	0	448	444	4	269	266	3	18	18	0	11	11	0	152075	120957	7477	23641	152.075	120.957	7.477	23.641	121130	35946	73851	3458	7875	319	299	119827	114851	147	128	45674	42434	148	151	64815	64525	24	20	9338	7892	18	11	2462	2462
50	2014	1990	1893	0	1205	1188	17	723	713	10	533	524	9	320	314	6	781709	360152	409746	11811	781.709	360.152	409.746	11.811	732349	184192	388240	28129	131788	1610	803	464304	425648	810	416	169436	145882	392	182	190427	186696	408	206	104441	93070	623	355	215439	163940
51	2014	3458	3373	66	2453	2444	9	1472	1467	5	462	462	0	277	277	0	963835	709464	223642	30729	963.835	709.464	223.642	30.729	1007637	86928	397232	145662	377815	1689	1636	669760	512277	622	596	168291	71249	983	957	397963	357516	84	83	103506	83512	344	308	109117	113736
52	2014	5151	4261	124	3049	2712	337	1829	1627	202	231	195	36	139	117	22	1016343	822647	166596	27100	1016.34	822.647	166.596	27.1	1002063	87950	465996	111862	336255	4305	2033	713123	623898	2634	1483	523946	471902	1191	418	132424	101028	480	132	56753	50968	445	154	99466	102087
53	2014	2836	2718	29	1626	1557	69	975	934	41	490	475	15	294	285	9	1388514	868286	484396	35832	1388.51	868.286	484.396	35.832	1314695	340357	516929	100121	357288	4152	1084	947376	755063	1850	403	268760	224077	1004	396	420260	355033	1298	285	258356	175953	1319	326	236365	198100
54	2014	2161	1962	110	782	725	57	469	435	34	379	352	27	228	211	17	718827	272614	432991	13222	718.827	272.614	432.991	13.222	709167	93113	304428	31079	280547	1456	521	456928	431016	661	212	187171	176435	663	258	224635	212084	132	51	45122	42497	786	253	233896	220419
55	2014	2471	2326	103	1467	1458	9	880	875	5	73	73	0	44	44	0	365309	206778	73111	85420	365.309	206.778	73.111	85.42	386522	77326	194800	19977	94419	2433	978	231740	192413	1301	492	105518	85394	1050	471	115570	95220	82	15	10652	11799	138	49	17840	13241
56	2014	5951	5828	122	3873	3822	51	2324	2293	31	326	323	3	196	194	2	1942084	761610	1132622	47852	1942.08	761.61	1132.62	47.852	1687028	156686	861025	461611	207706	4923	2582	1535746	1349510	1552	951	279299	208776	1921	970	435498	372457	1450	661	820949	768277	942	218	134800	122538
57	2014	2555	2545	10	1723	1723	0	1034	1034	0	240	240	0	144	144	0	790766	221171	560855	8740	790.766	221.171	560.855	8.74	799880	154128	472914	29238	143600	1585	1149	671818	663346	356	245	98408	96298	879	711	229617	223855	350	194	343793	343193	236	160	82046	81324
58	2014	2139	2117	19	1751	1725	26	1051	1035	16	115	112	3	69	67	2	998014	417004	568055	12955	998.014	417.004	568.055	12.955	948113	85850	646129	89569	126565	1480	1168	661989	568053	650	491	204979	156390	747	604	415465	372207	83	73	41545	39456	87	77	47202	44843
59	2014	3060	2840	74	1770	1721	49	1062	1032	30	216	212	4	129	127	2	1033177	663768	351035	18374	1033.18	663.768	351.035	18.374	963053	109289	626129	75307	152328	3565	1180	595109	521177	1467	498	188695	183802	1172	425	184489	162000	926	257	221925	175375	545	144	195921	172829
60	2014	2253	2218	26	927	925	2	556	555	1	242	238	4	145	143	2	823057	368256	407227	47574	823.057	368.256	407.227	47.574	712137	57795	498340	33151	122851	1814	618	472934	347426	743	125	126455	100753	605	304	203020	149063	466	188	143459	97610	404	161	197246	129019
61	2014	1925	1884	31	576	576	0	346	346	0	242	242	0	145	145	0	682972	225566	457406	0	682.972	225.566	457.406	0	601852	70537	406381	28020	96914	1515	384	297090	272715	733	135	54459	45018	706	223	220620	203974	76	26	22011	23723	1070	161	385882	329137
62	2014	3081	2516	422	1436	1313	123	861	788	73	114	107	7	69	64	5	574906	486955	84757	3194	574.906	486.955	84.757	3.194	539590	112597	301094	19693	106206	907	957	350566	256879	457	414	121516	90761	425	511	215440	156424	25	32	13610	9694	48	76	47709	35050
63	2014	1245	1141	39	320	277	43	192	166	26	96	94	2	58	57	1	167292	126128	18330	22834	167.292	126.128	18.33	22.834	92460	30209	40359	1700	20192	724	213	75289	79295	592	175	62284	57501	101	30	3383	6840	31	8	9622	14954	177	64	17236	12883
64	2014	1749	1748	0	780	780	0	468	468	0	14	14	0	9	9	0	306506	204290	79717	22499	306.506	204.29	79.717	22.499	225663	15956	165458	1730	42519	1336	520	271544	193039	561	268	142617	101097	773	243	125027	89527	2	9	3900	2415	14	10	6268	4407
1	2015	4740	4151	523	3286	3049	237	1971	1829	142	287	276	11	172	166	6	2338098	1866530	446846	24722	2338.1	1866.53	446.846	24.722	1883266	173185	1109151	236556	364374	3211	2190	1714199	1280715	2274	1517	1190963	870168	932	669	521355	408686	5	5	1881	1861	77	191	107898	97813
2	2015	254	238	3	163	163	0	98	98	0	5	5	0	3	3	0	103031	99539	3492	0	103.031	99.539	3.492	0	62471	11722	28008	3458	19283	346	109	77698	37625	182	62	56354	19666	158	37	16893	13699	6	10	4451	4260	23	4	1423	936
3	2015	4823	4815	8	4656	4654	2	2794	2792	2	407	407	0	244	244	0	4350532	2862096	1263428	225008	4350.53	2862.1	1263.43	225.008	3789357	759951	1834195	470873	724338	7296	3104	3471858	2754836	3444	1592	1484874	1256460	3708	1456	1877005	1421771	144	56	109979	76605	1137	271	531908	335570
4	2015	1413	1398	15	1353	1353	0	812	812	0	127	127	0	76	76	0	727615	412725	302255	12635	727.615	412.725	302.255	12.635	914887	63348	446253	208788	196498	4407	902	642277	832380	1732	320	192560	313246	2560	562	428292	499584	115	20	21425	19550	433	85	59105	82507
5	2015	2249	2058	123	1867	1757	110	1120	1054	66	442	389	53	265	233	32	846976	389680	427419	29877	846.976	389.68	427.419	29.877	854940	73547	468246	204699	108448	2930	1244	565744	515567	1260	538	261633	226084	1598	678	290853	283023	72	28	13258	6460	187	295	246420	179237
6	2015	896	896	0	639	639	0	383	383	0	114	114	0	69	69	0	587934	317521	246524	23889	587.934	317.521	246.524	23.889	511430	51147	341364	31890	87029	1094	426	479107	420277	243	71	74598	63032	725	324	373868	331322	126	31	30641	25923	180	77	78549	69456
7	2015	1369	1321	6	711	711	0	427	427	0	343	343	0	206	206	0	421441	239191	167700	14550	421.441	239.191	167.7	14.55	427391	48954	300306	23921	54210	822	474	338567	315231	376	211	185518	157182	444	263	152209	157731	2	0	840	318	453	229	74441	85373
8	2015	1977	1919	38	1404	1391	13	842	835	7	198	198	0	119	119	0	1038114	913292	97796	27026	1038.11	913.292	97.796	27.026	1026348	145594	541013	179482	160259	4255	936	783907	726907	1462	265	259926	197132	2678	647	515982	521074	115	24	7999	8701	595	132	98892	74315
9	2015	1229	1194	35	742	742	0	445	445	0	68	68	0	41	41	0	207780	149468	56072	2240	207.78	149.468	56.072	2.24	223031	18520	154323	25490	24698	1257	494	169351	172364	588	233	55926	60340	664	259	113257	111818	5	2	168	206	140	45	16290	15850
10	2015	742	739	3	490	490	0	294	294	0	3	3	0	2	2	0	43771	38604	5167	0	43.771	38.604	5.167	0	43242	8856	11038	9108	14240	383	327	24933	20328	253	229	20596	13327	130	98	4337	7001	0	0	0	0	8	2	286	32
11	2015	1460	1322	4	1080	1063	17	648	638	10	9	9	0	6	6	0	476688	408633	68055	0	476.688	408.633	68.055	0	403203	53791	243974	38681	66757	2907	720	337048	255850	1081	273	128109	101271	1780	436	201486	151405	46	11	7453	3174	30	6	9121	4754
12	2015	470	432	0	272	244	28	163	146	17	0	0	0	0	0	0	23728	16631	6869	228	23.728	16.631	6.869	0.228	24736	3378	11521	1278	8559	327	181	22099	22056	50	24	2749	2341	277	157	19350	19715	0	0	0	0
13	2015	88	87	0	41	41	0	24	24	0	0	0	0	0	0	0	16402	7840	2487	6075	16.402	7.84	2.487	6.075	15191	446	12320	0	2425	62	27	4964	1567	6	2	1290	153	56	25	3674	1414	0	0	0	0
14	2015	1465	1459	0	957	957	0	574	574	0	25	25	0	15	15	0	312646	127109	179023	6514	312.646	127.109	179.023	6.514	268499	19154	162227	27372	59746	774	638	234609	138747	170	145	44010	24628	601	491	189931	113727	3	2	668	392	30	17	12067	7541
15	2015	571	570	1	371	371	0	223	223	0	14	14	0	8	8	0	216702	102774	113928	0	216.702	102.774	113.928	0	213738	37853	103573	23347	48965	641	248	197401	146674	179	70	75107	69930	342	133	95262	57505	120	45	27032	19239	25	10	2827	1946
16	2015	1026	950	9	688	678	10	413	407	6	128	125	3	77	75	2	807856	323742	476541	7573	807.856	323.742	476.541	7.573	478881	114362	137194	88415	138910	1553	459	701958	418387	284	75	93186	68111	1117	337	559443	324153	152	47	49329	26123	276	85	80598	41887
17	2015	977	955	7	561	551	10	337	331	6	42	41	1	25	25	0	386017	258524	104185	23308	386.017	258.524	104.185	23.308	273670	57682	158053	24059	33876	1185	374	328812	237170	737	227	191292	134605	434	144	135522	100805	14	3	1998	1760	84	29	24232	21319
18	2015	1831	1709	49	1355	1349	6	813	810	3	17	17	0	10	10	0	500668	430243	49020	21405	500.668	430.243	49.02	21.405	462781	42070	347662	32994	40055	1598	903	331501	308098	942	534	176372	166736	342	192	64302	58061	314	178	90827	83301	22	12	4929	4496
19	2015	2859	2854	0	1976	1967	9	1186	1180	6	198	198	0	119	119	0	2431211	999939	1414832	16440	2431.21	999.939	1414.83	16.44	2370446	601632	677650	73725	1017439	3762	1318	1954326	1833356	1297	464	273521	243852	2292	797	1627761	1539737	173	56	53044	49767	406	132	259445	243481
20	2015	2678	2621	33	1554	1554	0	932	932	0	537	537	0	322	322	0	1351107	687989	599034	64084	1351.11	687.989	599.034	64.084	1366313	299801	714351	37741	314420	2469	1036	704859	715310	1633	618	299897	311779	604	220	197485	196644	232	198	207477	206887	480	358	361531	366286
21	2015	2315	2275	22	869	863	6	521	518	3	588	582	6	353	349	4	1515946	400806	1106959	8181	1515.95	400.806	1106.96	8.181	1512189	89698	930338	35125	457028	930	579	928579	882960	684	452	355219	337480	238	121	562086	534909	8	6	11274	10571	781	392	546081	532858
22	2015	9503	9277	68	8055	8049	6	4833	4829	4	496	496	0	298	298	0	1484662	1183327	258803	42532	1484.66	1183.33	258.803	42.532	1311499	126873	1044894	42765	96967	3479	5370	1056948	1253080	1739	2401	524340	629499	1708	2911	525329	605756	32	59	7279	17825	201	331	47078	58419
23	2015	751	740	3	589	589	0	353	353	0	53	53	0	32	32	0	191660	167046	22634	1980	191.66	167.046	22.634	1.98	190748	28253	84756	2317	75422	673	392	153619	150136	357	215	57919	56338	244	138	60467	58748	72	39	35233	35050	62	36	14099	13951
24	2015	1530	1526	0	1140	1140	0	684	684	0	143	143	0	86	86	0	142976	85834	41442	15700	142.976	85.834	41.442	15.7	122827	10278	89201	12155	11193	537	760	121417	101415	150	249	42013	37018	387	511	79404	64397	0	0	0	0	72	95	11296	9257
25	2015	2315	2257	37	1922	1888	34	1153	1133	20	95	94	1	57	56	1	1445455	1203220	229095	13140	1445.45	1203.22	229.095	13.14	1620815	550325	541735	140152	388603	4016	1281	956422	713568	2871	682	632986	439726	273	192	117990	113209	872	408	205446	160633	127	64	36896	28331
26	2015	3295	3289	1	1710	1709	1	1026	1026	0	395	395	0	237	237	0	2242171	895449	1331195	15527	2242.17	895.449	1331.19	15.527	2291510	541869	1127788	167762	454091	3868	1140	1217547	1057100	826	250	219907	188360	1099	398	686048	582162	1943	492	311592	286578	612	263	782638	749914
27	2015	4723	4635	59	3612	3544	68	2167	2126	41	692	654	38	415	392	23	2716257	1885778	767845	62634	2716.26	1885.78	767.845	62.634	1944499	162824	1411596	11798	358281	5744	2408	1739417	1043663	2192	1216	578659	358225	2470	803	861326	481798	1082	390	299432	203640	924	462	339861	219956
28	2015	1786	1784	2	602	602	0	361	361	0	85	85	0	51	51	0	658863	402024	237528	19311	658.863	402.024	237.528	19.311	616253	111687	324890	32069	147607	1672	401	417307	400226	683	152	165123	150940	646	161	162470	158140	343	89	89714	91146	157	57	72759	61933
29	2015	1270	1241	8	692	644	48	415	387	28	115	109	6	69	65	4	309876	126002	169109	14765	309.876	126.002	169.109	14.765	283412	53294	127905	15579	86634	755	461	226660	158682	141	119	29525	20667	302	201	109155	76419	312	142	87980	61596	122	77	39808	27870
30	2015	1258	1173	0	975	954	21	585	572	13	13	12	1	8	7	1	395149	314368	58157	22624	395.149	314.368	58.157	22.624	342999	55466	152638	18816	116079	1521	650	282892	223697	938	365	155968	119069	572	282	125956	103878	11	2	968	750	19	8	3802	1695
31	2015	2163	2145	18	1694	1694	0	1016	1016	0	166	166	0	99	99	0	1335311	872674	408221	54416	1335.31	872.674	408.221	54.416	1158765	221075	632819	121472	183399	1904	1129	1079871	592991	1232	895	625706	421193	595	207	429636	153606	77	27	24529	18192	285	111	115045	56986
32	2015	2942	2883	59	1582	1582	0	949	949	0	1047	1047	0	628	628	0	1663250	658465	968240	36545	1663.25	658.465	968.24	36.545	1576485	353733	911083	60883	250786	1899	1055	699455	566765	848	459	275974	220184	966	548	388777	318817	85	48	34704	27764	1310	698	242528	186411
33	2015	2017	1996	21	915	915	0	549	549	0	279	279	0	168	168	0	515226	195349	290646	29231	515.226	195.349	290.646	29.231	638133	154568	103055	204317	176193	1277	610	256536	163136	951	482	145926	81240	209	100	74784	51417	117	28	35826	30479	765	187	232446	199271
34	2015	2042	2028	14	904	904	0	543	543	0	422	422	0	253	253	0	550264	231790	295445	23029	550.264	231.79	295.445	23.029	557368	84754	186240	16244	270130	1499	603	306091	244842	369	150	76565	61245	830	339	166134	132889	300	114	63392	50708	561	282	151247	120990
35	2015	1596	1571	25	491	491	0	295	295	0	126	126	0	76	76	0	505562	266765	226447	12350	505.562	266.765	226.447	12.35	538464	45769	280001	0	212694	1268	328	351363	261995	244	65	60349	42648	307	73	68651	52682	717	189	222363	166665	275	84	92477	63930
36	2015	1863	1837	18	1292	1289	3	775	773	2	77	77	0	46	46	0	603566	498126	85250	20190	603.566	498.126	85.25	20.19	609476	62472	192200	194261	160543	2146	861	479629	387104	1463	543	305973	251563	659	308	170574	133047	24	10	3082	2494	117	52	26150	23913
37	2015	1035	1027	8	497	497	0	298	298	0	83	83	0	50	50	0	252752	178917	59763	14072	252.752	178.917	59.763	14.072	231030	18833	106740	43291	62166	573	331	159125	133068	47	63	38512	33749	387	254	116884	95590	139	14	3729	3729	202	55	54226	54226
38	2015	4680	4427	63	3607	3546	61	2164	2128	36	545	535	10	327	321	6	3589330	2400530	1107921	80879	3589.33	2400.53	1107.92	80.879	3496748	383734	1949500	331204	832310	8204	2404	2664758	2356830	4619	1168	1362633	1007496	3387	1177	1244478	1280852	198	60	57647	68482	1353	364	375906	447803
39	2015	2446	2392	24	917	803	114	550	482	68	0	0	0	0	0	0	342226	162243	167243	12740	342.226	162.243	167.243	12.74	341006	21250	176420	15370	127966	1822	611	318236	303406	70	36	19547	18328	695	347	131446	124799	1057	228	167243	160279
40	2015	2055	2041	8	821	821	0	492	492	0	120	120	0	72	72	0	783863	638929	137004	7930	783.863	638.929	137.004	7.93	895343	54003	598490	80424	162426	1450	547	646393	334520	399	166	195258	97322	1003	362	426805	234474	48	19	24330	2724	200	80	88788	34225
41	2015	5020	4732	146	4426	4077	349	2656	2446	210	81	75	6	49	45	4	1198048	889410	287692	20946	1198.05	889.41	287.692	20.946	1104282	116134	700259	172899	114990	3249	2951	858405	727510	1453	1333	336501	290615	1285	1180	339240	300208	511	438	182664	136687	81	54	7324	6462
42	2015	2094	1880	114	557	490	67	334	294	40	319	277	42	191	166	25	575259	440832	134267	160	575.259	440.832	134.267	0.16	512014	84830	181778	46890	198516	942	372	369349	221620	569	223	220812	132496	361	140	145441	87266	12	8	3096	1858	548	213	112008	67207
43	2015	2815	2722	53	1674	1652	22	1004	991	13	97	95	2	58	57	1	631987	169166	435130	27691	631.987	169.166	435.13	27.691	603336	94130	391836	4615	112755	2827	1116	571667	500932	1129	235	76913	70454	337	159	70655	69473	1361	722	424099	361005	176	64	32579	27517
44	2015	4307	4307	0	1446	1446	0	868	868	0	884	884	0	531	531	0	1183100	711513	468376	3211	1183.1	711.513	468.376	3.211	1185878	137625	789156	155267	103830	1928	964	667959	632415	505	276	174661	179575	1304	576	410786	378764	119	113	82512	74076	1571	589	390635	388196
45	2015	4321	3974	158	1997	1831	166	1198	1099	99	566	515	51	339	309	30	1760288	1185542	523914	50832	1760.29	1185.54	523.914	50.832	1720514	237473	853026	257677	372338	1880	1331	1010474	815438	1121	433	218007	159562	1687	529	355155	286375	1072	369	437312	369501	1050	377	330481	241308
46	2015	1852	1846	0	880	851	29	528	511	17	39	39	0	24	23	1	499699	313703	141034	44962	499.699	313.703	141.034	44.962	452068	52613	363403	1060	34992	3359	587	416803	416376	808	135	92190	96414	1446	276	192704	195870	1105	176	131909	124092	219	27	13090	18126
47	2015	3376	3234	142	1127	1062	65	676	637	39	801	744	57	481	446	35	731634	279373	443146	9115	731.634	279.373	443.146	9.115	613523	114567	323938	33660	141358	1789	751	394680	264513	501	227	109336	73280	1274	519	283165	189773	14	6	2179	1460	1200	534	197033	132073
48	2015	1411	1304	52	502	489	13	301	293	8	137	132	5	82	79	3	638495	553257	40477	44761	638.495	553.257	40.477	44.761	598815	55178	355730	85894	102013	1684	334	414154	319907	1180	234	154296	125266	432	86	190455	155016	72	15	69403	39625	454	92	40477	29650
49	2015	846	845	0	421	416	5	253	250	3	23	23	0	14	14	0	171872	114107	10497	47268	171.872	114.107	10.497	47.268	164020	33000	92485	7379	31156	378	281	135528	137248	206	167	66191	62570	134	94	62981	68155	38	19	6356	6523	35	15	5769	5772
50	2015	2020	1935	0	1125	1113	12	675	668	7	229	226	3	138	136	2	765978	443475	313555	8948	765.978	443.475	313.555	8.948	713285	93714	376817	39716	203038	1687	750	387826	378415	722	315	122613	118838	945	428	260967	255337	20	7	4246	4240	163	153	243076	239597
51	2015	3385	3261	18	1908	1842	66	1145	1105	40	677	677	0	406	406	0	933167	680431	250948	1788	933.167	680.431	250.948	1.788	775050	58848	509810	65724	140668	2072	1272	600281	568895	687	348	232508	169818	1257	844	345720	387531	128	80	22053	11546	708	451	174494	100383
52	2015	5399	4406	108	3454	3016	438	2072	1809	263	169	141	28	102	84	18	910622	719335	169445	21842	910.622	719.335	169.445	21.842	802785	150456	290722	97344	264263	4365	2303	670629	485612	1840	1599	474835	343093	1068	609	155841	111361	457	94	39953	31158	383	113	41067	28026
53	2015	2828	2739	18	1620	1561	59	972	937	35	490	471	19	294	283	11	1176368	646403	407656	122309	1176.37	646.403	407.656	122.309	1240808	353308	451289	82465	353746	3930	1080	788524	696278	1763	378	275084	208882	1127	427	291671	327426	1040	275	221769	159970	1120	327	212326	196644
54	2015	2401	2183	102	1043	1002	41	626	601	25	146	136	10	88	82	6	758148	315062	436036	7050	758.148	315.062	436.036	7.05	739323	96413	335620	45013	262277	1874	695	567005	555436	665	326	186505	182516	1165	356	364560	357302	44	14	15940	15618	392	98	109321	107136
55	2015	2460	2324	91	1348	1328	20	809	797	12	241	218	23	144	131	13	376441	200781	67874	107786	376.441	200.781	67.874	107.786	428438	86254	225481	20726	95977	2367	898	201318	181893	1473	570	91933	90425	824	301	90048	76101	70	28	19337	15367	671	161	53006	48475
56	2015	6034	5911	122	3478	3439	39	2087	2063	24	753	744	9	452	446	6	1785233	737481	997813	49939	1785.23	737.481	997.813	494.939	1590634	143157	848687	397658	201132	3934	2319	1408711	986519	1457	1185	359884	251984	1385	622	361114	253109	1092	512	687713	481426	1030	502	197359	139178
57	2015	2391	2383	8	1734	1734	0	1040	1040	0	245	245	0	147	147	0	793651	255587	529261	8803	793.651	255.587	529.261	8.803	799408	221800	332711	29360	215537	1805	1156	701910	691927	1108	708	279471	279161	405	298	111624	111544	292	151	310815	301222	287	164	54313	54222
58	2015	2213	2192	18	1943	1906	37	1166	1144	22	135	132	3	81	79	2	1097815	585421	478669	33725	1097.82	585.421	478.669	33.725	1075859	98898	733994	96827	146140	1620	1295	709894	609237	660	507	305713	245143	876	714	384687	345569	84	74	19494	18525	104	91	27495	26129
59	2015	3140	2937	72	1747	1698	49	1048	1019	29	214	209	5	129	125	4	1049165	683360	347336	18469	1049.16	683.36	347.336	18.469	950372	113879	647135	38660	150698	3794	1165	666743	554231	1586	504	224991	209269	1093	351	158743	134581	1115	310	283009	210381	631	143	153177	114134
60	2015	2228	2204	17	1070	1069	1	642	641	1	148	148	0	89	89	0	875493	370128	446165	59200	875.493	370.128	446.165	59.2	717218	58062	503430	34138	121588	2162	713	525712	383959	807	133	83809	66114	706	300	187340	147010	649	281	254563	170835	205	99	158526	108871
61	2015	2000	1949	31	402	402	0	241	241	0	473	473	0	284	284	0	706899	235977	470922	0	706.899	235.977	470.922	0	620775	66266	461312	34466	58731	1701	268	204328	184756	876	152	84113	63393	721	107	109500	111703	104	9	10715	9660	1710	315	496475	430073
62	2015	3110	2595	377	1445	1322	123	867	793	74	146	139	7	88	83	5	622044	567676	51930	2438	622.044	567.676	51.93	2.438	506341	57740	347371	51531	49699	948	963	337199	267116	660	652	185206	150595	264	286	135617	104409	24	25	16376	12112	101	98	66500	49373
63	2015	1376	1232	36	371	322	49	223	193	30	84	83	1	50	50	0	156468	107343	21500	27625	156.468	107.343	21.5	27.625	110365	36097	48224	1917	24127	878	247	83731	79165	747	209	63542	64631	100	31	13167	9087	31	7	7022	5447	156	56	11364	11832
64	2015	1730	1730	0	863	863	0	518	518	0	18	18	0	11	11	0	318687	200534	51184	66969	318.687	200.534	51.184	66.969	274452	27565	183104	18955	44828	1295	575	224493	158402	701	313	138741	97727	592	260	84452	59645	2	3	1300	1030	13	13	5007	4066
1	2016	4850	4385	398	3446	3205	241	2067	1923	144	113	109	4	68	65	3	2397163	1935228	440332	21603	2397.16	1935.23	440.332	21.603	2075789	185334	1208138	268545	413772	3435	2297	1773866	1591899	2383	1568	1239019	1094442	1046	724	532510	494501	6	5	12	2956	85	76	32949	37721
2	2016	262	246	2	177	177	0	106	106	0	4	4	0	2	2	0	81882	71102	10653	127	81.882	71.102	10.653	0.127	65418	10988	24895	4736	24799	347	118	59009	43367	209	55	27897	20000	131	53	26444	14213	7	9	8	9154	14	3	1235	413
3	2016	4854	4849	5	4600	4598	2	2760	2759	1	438	438	0	263	263	0	5077542	3301303	1586283	189956	5077.54	3301.3	1586.28	189.956	4021684	798875	1994228	386373	842208	7579	3067	3831583	2527172	3733	1557	1860095	1314437	3698	1455	1800545	1138721	148	54	148	74014	934	292	649770	274340
4	2016	1466	1452	14	1272	1272	0	763	763	0	127	127	0	76	76	0	612721	370361	237187	5173	612.721	370.361	237.187	5.173	603163	102189	310231	79210	111533	4809	848	518698	431078	1977	311	161695	127684	2717	516	341580	290228	115	20	324	13166	504	85	47587	29879
5	2016	2218	2108	50	2135	2027	108	1281	1216	65	193	184	9	116	110	6	1047399	615117	389533	42749	1047.4	615.117	389.533	42.749	974379	72323	439971	241234	220851	2852	1423	676074	575712	1210	598	268668	224285	1571	793	394253	338336	71	32	176	13091	271	129	251396	156441
6	2016	1010	981	25	676	676	0	405	405	0	83	83	0	50	50	0	621468	432087	148403	40978	621.468	432.087	148.403	40.978	543320	34133	327272	36406	145509	889	450	546701	402237	362	211	315213	193961	523	239	230962	207750	4	1	7	526	227	55	43125	39825
7	2016	1332	1290	3	683	683	0	410	410	0	329	329	0	197	197	0	388403	233355	140156	14892	388.403	233.355	140.156	14.892	291860	50733	152805	31214	57108	979	455	270566	123963	333	152	83510	33441	645	304	186990	90522	1	0	3	0	399	219	109745	52685
8	2016	1944	1890	33	1343	1317	26	806	790	16	197	197	0	118	118	0	1235114	1096481	82911	55722	1235.11	1096.48	82.911	55.722	959310	98811	548661	205559	106279	6025	895	959429	789483	1952	280	274150	231585	3859	587	676396	549310	214	28	26	8588	912	132	91108	79297
9	2016	1255	1223	31	646	646	0	388	388	0	69	69	0	41	41	0	223118	170684	50506	1928	223.118	170.684	50.506	1.928	215969	18620	152811	19390	25148	1382	431	187543	181974	619	198	72315	69845	752	230	114035	111048	11	3	23	1081	168	46	14375	14606
10	2016	726	723	3	436	436	0	261	261	0	7	7	0	4	4	0	46814	39497	7317	0	46.814	39.497	7.317	0	44203	8829	21008	11085	3281	151	291	23428	8058	118	260	19749	6546	33	31	3679	1512	0	0	0	0	14	5	2958	672
11	2016	1457	1398	7	1204	1189	15	722	713	9	6	6	0	4	3	1	709395	609229	99989	177	709.395	609.229	99.989	0.177	583883	76153	309696	42165	155869	3483	803	406841	287045	1599	370	229889	117187	1824	420	157180	159143	60	13	57	10715	21	4	557	2950
12	2016	475	465	0	283	271	12	170	162	8	0	0	0	0	0	0	37221	31363	4502	1356	37.221	31.363	4.502	1.356	31837	5121	16403	2677	7636	405	189	35525	31837	33	13	3831	1015	372	175	31694	30822	0	0	0	0
13	2016	88	87	0	16	15	1	10	9	1	0	0	0	0	0	0	16565	9276	1389	5900	16.565	9.276	1.389	5.9	16555	446	13339	0	2770	32	11	2928	2787	3	1	237	63	29	10	2691	2724	0	0	0	0
14	2016	1450	1444	0	709	709	0	425	425	0	299	299	0	180	180	0	385743	264342	113612	7789	385.743	264.342	113.612	7.789	364003	43244	237275	25591	57893	2387	473	248988	254742	665	135	84359	74448	1707	334	163601	179401	15	4	36	893	622	200	76247	49320
15	2016	580	579	1	371	371	0	222	222	0	18	18	0	11	11	0	186201	94156	92045	0	186.201	94.156	92.045	0	184194	34647	85035	16159	48353	599	247	162521	66200	133	57	34866	15121	414	168	115918	45008	52	22	193	6071	40	12	4698	1399
16	2016	1048	968	9	692	681	11	415	409	6	111	110	1	67	66	1	766479	373751	391796	932	766.479	373.751	391.796	0.932	609162	149270	193216	143484	123192	1547	461	632674	500036	262	80	98744	87647	1265	375	525136	405533	20	6	45	6856	255	74	106729	82050
17	2016	1008	993	6	587	569	18	352	342	10	47	45	2	28	27	1	336066	234286	93031	8749	336.066	234.286	93.031	8.749	275487	66528	156972	17228	34759	1288	391	292765	230668	882	255	168122	136974	380	130	121689	91322	26	6	94	2372	92	32	25260	19854
18	2016	1859	1753	42	1302	1299	3	781	779	2	15	15	0	9	9	0	508550	445220	49596	13734	508.55	445.22	49.596	13.734	461402	42989	304992	38810	74611	1659	868	329001	287509	982	509	233198	200563	396	204	49493	44184	281	155	275	42762	17	11	3286	3206
19	2016	2794	2789	0	1927	1918	9	1156	1151	5	197	197	0	118	118	0	2518768	1226337	1271461	20970	2518.77	1226.34	1271.46	20.97	2268000	150257	1622089	88652	407002	4061	1284	1951978	1836120	1215	426	274115	239662	2687	810	1630394	1550906	159	49	312	45552	405	132	263538	242581
20	2016	2818	2753	47	1774	1769	5	1065	1061	4	338	334	4	203	200	3	1323329	696081	534834	92414	1323.33	696.081	534.834	92.414	1306114	336405	594455	51901	323353	2791	1183	807774	784766	1439	439	287311	232206	1099	560	354751	415632	253	184	752	136928	323	225	250995	256788
21	2016	2303	2281	0	1019	1019	0	612	612	0	566	566	0	340	340	0	1534573	470758	1055690	8125	1534.57	470.758	1055.69	8.125	1559379	89698	977673	34980	457028	999	680	1141585	1116525	791	570	498030	485868	193	101	626053	613155	15	9	37	17502	707	377	365933	322821
22	2016	9581	9551	16	9432	9424	8	5659	5655	4	199	199	0	119	119	0	1513450	1240932	263041	9477	1513.45	1240.93	263.041	9.477	1361466	136192	1013165	88899	123210	4185	6288	1143876	1278780	1880	2924	531064	594655	2226	3249	583835	653271	79	116	183	30854	90	133	59654	82686
23	2016	759	755	4	552	552	0	331	331	0	81	81	0	48	48	0	217077	197189	17978	1910	217.077	197.189	17.978	1.91	215204	28590	85766	12914	87934	715	368	160088	156448	358	187	62813	61227	250	125	59777	58466	107	56	180	36755	111	54	25782	25481
24	2016	1549	1545	0	1211	1211	0	727	727	0	255	255	0	153	153	0	172317	103304	45632	23381	172.317	103.304	45.632	23.381	123981	12316	94638	9380	7647	573	808	134435	104821	175	285	51949	44331	370	484	76227	55956	28	39	96	4534	124	170	26155	18823
25	2016	2333	2286	36	1927	1924	3	1156	1155	1	104	104	0	62	62	0	2173524	1933859	223932	15733	2173.52	1933.86	223.932	15.733	1999176	422922	930173	258251	387830	4200	1285	1089970	793600	3011	870	786204	587051	300	230	141364	125997	889	185	597	80552	121	69	60951	31131
26	2016	3243	3239	0	1170	1166	4	702	699	3	612	611	1	367	367	0	2552345	1036186	1502456	13703	2552.35	1036.19	1502.46	13.703	2584357	611118	1352941	189201	431097	2353	780	1494519	1302894	975	324	497726	354827	948	298	830389	798502	430	157	563	149565	1765	408	723906	730147
27	2016	4745	4523	19	3921	3778	143	2353	2267	86	983	968	15	590	581	9	2698960	1948420	717688	32852	2698.96	1948.42	717.688	32.852	2327920	117790	1682759	141222	386149	5261	2614	1692501	1316396	2703	1542	848005	635229	2495	1016	805244	650603	63	56	43	30564	995	655	330831	212710
28	2016	1834	1832	2	666	666	0	400	400	0	111	111	0	67	67	0	718721	346914	331128	40679	718.721	346.914	331.128	40.679	708013	116387	246420	220474	124732	1825	444	420693	430057	684	153	155038	143075	761	190	170162	183648	380	102	875	103334	135	74	104499	81106
29	2016	1267	1223	6	699	657	42	420	394	26	117	111	6	70	66	4	300616	107803	177886	14927	300.616	107.803	177.886	14.927	280174	55345	126739	13249	84841	769	466	233569	159106	134	120	27891	16737	302	205	118467	76045	333	142	561	66324	111	79	43436	32057
30	2016	1245	1177	0	899	880	19	539	528	11	62	61	1	37	37	0	445130	368068	56433	20629	445.13	368.068	56.433	20.629	376169	78854	211638	19046	66631	1356	599	290878	229400	1007	450	215325	187130	340	147	74186	41479	9	3	20	791	177	41	20136	8763
31	2016	2134	2121	13	1493	1493	0	896	896	0	113	113	0	68	68	0	1499068	944817	519251	35000	1499.07	944.817	519.251	35	1328210	167110	777474	93622	290004	2426	995	869883	577881	1674	785	610085	415469	617	183	206851	149663	135	28	216	12749	281	76	73802	48703
32	2016	2581	2516	65	1922	1922	0	1153	1153	0	568	568	0	341	341	0	1802349	812044	974144	16161	1802.35	812.044	974.144	16.161	1671018	451642	866446	89238	263692	2464	1281	932406	754060	275	142	68643	59804	2148	1115	851399	684366	41	25	85	9890	767	379	367514	296969
33	2016	1969	1957	12	754	754	0	452	452	0	128	128	0	77	77	0	430567	163086	228000	39481	430.567	163.086	228	39.481	738134	100516	389574	82418	165626	1289	502	252924	163560	822	416	125471	70086	235	62	69359	54697	232	25	500	38777	806	86	155514	108591
34	2016	2047	2033	14	926	926	0	556	556	0	403	403	0	242	242	0	597112	247383	323759	25970	597.112	247.383	323.759	25.97	588503	86125	222896	26430	253052	1371	617	307187	245743	389	217	80950	64761	688	255	144561	115643	294	146	894	65339	644	269	165261	132201
35	2016	1663	1646	3	518	518	0	311	311	0	167	167	0	100	100	0	531986	289593	226655	15738	531.986	289.593	226.655	15.738	539945	46927	279324	0	213694	1333	346	346795	300746	320	72	67690	60921	333	88	86050	77445	680	185	1311	162380	410	111	119400	93130
36	2016	1870	1858	12	1331	1331	0	799	799	0	55	55	0	33	33	0	757177	641882	87115	28180	757.177	641.882	87.115	28.18	708807	49192	140607	217364	301644	2289	887	549264	428486	1597	610	324817	281550	660	269	221354	144250	32	9	69	2686	86	37	83373	46619
37	2016	1103	1101	2	259	259	0	155	155	0	156	156	0	94	94	0	330711	182819	131592	16300	330.711	182.819	131.592	16.3	267249	16880	118928	62788	68653	500	173	144062	130377	493	171	141710	128325	0	0	0	0	7	2	19	2052	331	105	129751	115862
38	2016	4817	4550	43	3667	3611	56	2200	2167	33	496	489	7	298	294	4	3967611	2626832	1266561	74218	3967.61	2626.83	1266.56	74.218	3362921	867569	1290486	334976	869890	7166	2445	2813246	2579984	3999	1179	1300801	1211543	2990	1199	1439178	1306275	177	66	300	62166	1243	331	411794	301746
39	2016	2534	2460	22	930	800	130	558	480	78	0	0	0	0	0	0	337906	182837	142941	12128	337.906	182.837	142.941	12.128	338486	11160	178370	10846	138110	1700	620	314618	295323	63	49	17068	15287	710	355	154609	147337	927	216	144	132699
40	2016	2180	2168	8	835	831	4	501	499	2	153	153	0	92	92	0	963498	724716	202179	36603	963.498	724.716	202.179	36.603	816640	271140	279880	110360	155260	1441	557	741537	517148	140	53	126420	82534	1284	495	611490	430099	17	8	73	4515	277	102	91302	59244
41	2016	4938	4708	118	3823	3550	273	2294	2130	164	64	60	4	39	36	3	1245778	1033777	185779	26222	1245.78	1033.78	185.779	26.222	1304409	121129	870710	164520	148050	3583	2549	865768	931521	1796	1324	418089	467111	1296	913	344401	340090	491	312	866	124320	88	43	8663	18102
42	2016	2252	2037	140	606	530	76	364	318	46	282	246	36	169	148	21	700261	580490	117054	2717	700.261	580.49	117.054	2.717	488045	33558	264679	54365	135443	1068	404	487748	375611	680	255	288736	222340	379	146	195827	150820	9	3	8	2451	524	188	96351	74222
43	2016	2842	2743	49	1551	1530	21	930	918	12	197	193	4	118	116	2	572162	189391	371064	11707	572.162	189.391	371.064	11.707	483384	75416	319934	3697	84337	2335	1034	485107	412554	919	263	102411	87751	396	175	75428	64512	1020	595	2520	260291	247	131	66233	56012
44	2016	4344	4067	1	1771	1689	82	1062	1013	49	648	606	42	389	363	26	1368576	850681	517390	505	1368.58	850.681	517.39	0.505	1137204	189361	327645	94014	526184	2041	1181	739434	769693	496	327	189871	218424	1427	723	442489	464804	118	130	365	86465	1912	432	357388	263418
45	2016	4311	3971	120	2037	1869	168	1222	1121	101	524	480	44	314	288	26	2086333	1512036	518774	55523	2086.33	1512.04	518.774	55.523	2109106	122692	937776	281232	767406	3977	1358	1240165	1105522	1135	432	254511	232979	1694	545	586708	509490	1148	381	1682	363053	1034	350	328602	271759
46	2016	1914	1892	0	897	864	33	538	518	20	53	51	2	32	31	1	399308	263452	107052	28804	399.308	263.452	107.052	28.804	389860	57979	300072	2765	29044	3060	598	339119	355293	1068	159	129822	96766	1341	302	166599	179538	651	137	480	78989	254	35	26594	20252
47	2016	3440	3309	131	1344	1288	56	806	773	33	595	575	20	357	345	12	767932	351720	399509	16703	767.932	351.72	399.509	16.703	771171	147774	408042	36780	178575	1839	896	468043	293628	415	203	146680	89962	1399	676	314446	199200	25	16	65	4466	900	397	157725	101276
48	2016	1466	1361	50	590	572	18	354	343	11	198	197	1	119	118	1	747873	583842	57595	106436	747.873	583.842	57.595	106.436	665309	118503	348548	88187	110071	2789	393	606449	476438	1879	251	316332	255379	766	117	225139	168599	144	25	153	52460	1001	132	95045	71833
49	2016	867	861	0	440	427	13	264	256	8	25	25	0	15	15	0	154914	120600	8948	25366	154.914	120.6	8.948	25.366	174450	16053	126566	9180	22651	364	293	122877	101362	143	101	34268	32618	177	143	43582	42337	44	50	180	26407	35	17	6877	6759
50	2016	2006	1893	0	1072	1061	11	643	636	7	286	281	5	172	169	3	770648	439111	319991	11546	770.648	439.111	319.991	11.546	721684	97894	393626	18070	212094	1567	715	326881	307891	722	357	174639	164738	823	349	148616	139748	22	9	1	3405	266	191	269197	150538
51	2016	3206	3177	21	2426	2417	9	1455	1450	5	444	444	0	267	267	0	1070060	756992	299607	13461	1070.06	756.992	299.607	13.461	897935	144578	292715	44374	416268	1654	1617	732485	598814	610	588	247982	201098	959	948	401830	331731	85	81	116	65985	333	296	86971	77415
52	2016	4410	3569	67	3093	2526	567	1856	1516	340	116	82	34	70	49	21	1408348	1222467	170196	15685	1408.35	1222.47	170.196	15.685	858325	122422	351044	96233	288626	4679	2062	1113740	527699	3311	1632	893050	427655	933	354	162786	59525	435	76	628	40519	337	77	58362	23945
53	2016	2836	2731	19	1653	1583	70	992	950	42	456	443	13	274	266	8	1404525	962621	404234	37670	1404.53	962.621	404.234	37.67	1294917	302351	477053	95658	419855	4384	1102	1040577	799672	1717	346	334756	256974	1487	472	456529	341545	1180	284	1481	201153	1456	305	235766	196548
54	2016	2515	2306	93	1150	1108	42	690	665	25	119	110	9	71	66	5	769623	393123	361500	15000	769.623	393.123	361.5	15	716432	94485	345689	51910	224348	2061	767	599681	554112	663	252	204013	191404	1292	494	383688	351769	106	21	85	10939	260	79	54326	49267
55	2016	2501	2365	90	1835	1711	124	1101	1027	74	159	141	18	96	85	11	439494	258024	96872	84598	439.494	258.024	96.872	84.598	453508	83573	250513	24335	95087	3173	1223	264924	227671	1963	704	129489	120264	1158	505	126303	97782	52	14	42	9625	510	106	49081	46456
56	2016	6071	5973	98	3660	3660	0	2196	2196	0	705	705	0	423	423	0	1811493	900283	863582	47628	1811.49	900.283	863.582	47.628	1646971	148227	889727	411742	197275	4223	2440	1323550	926630	2141	1330	562493	393872	1394	735	385436	269829	688	375	494	262929	1048	470	296929	207862
57	2016	2369	2362	7	1687	1687	0	1012	1012	0	73	73	0	44	44	0	825007	240975	574080	9952	825.007	240.975	574.08	9.952	814932	224000	335000	31400	224532	1807	1125	702801	698050	1293	823	315088	314756	264	177	77408	77408	250	126	500	305886	84	49	85926	84926
58	2016	2257	2236	18	1956	1935	21	1173	1161	12	187	183	4	112	110	2	1238514	632132	485115	121267	1238.51	632.132	485.115	121.267	1263285	116127	861863	113696	171599	1490	1304	667816	565031	680	587	184504	138353	726	643	451298	394664	84	74	97	32014	142	125	73606	73606
59	2016	3375	3261	66	1641	1628	13	985	977	8	206	204	2	123	122	1	1457510	1082554	369557	5399	1457.51	1082.55	369.557	5.399	1376178	114510	851991	69761	339916	3740	1094	766657	610420	1667	519	272548	234120	739	208	94279	83390	1334	367	2226	292910	623	137	145567	96174
60	2016	2243	2223	13	917	916	1	550	550	0	198	198	0	119	119	0	945823	442974	446254	56595	945.823	442.974	446.254	56.595	841296	69070	598562	28653	145011	1916	612	547616	388218	875	149	119696	93808	479	203	211551	144695	562	260	1429	149715	302	132	164757	116444
61	2016	2079	1981	30	485	485	0	291	291	0	299	299	0	179	179	0	615026	200787	414239	0	615.026	200.787	414.239	0	597291	65626	453560	31480	46625	1692	323	215656	173622	820	161	90566	66148	763	153	114833	93997	109	9	26	13477	1337	199	388408	412707
62	2016	3110	2647	341	1590	1359	231	954	815	139	131	112	19	78	67	11	667833	604909	57316	5608	667.833	604.909	57.316	5.608	757154	91980	553360	45261	66553	1304	1060	389220	291922	663	523	136494	102375	503	428	203980	152981	138	109	260	36566	121	87	32331	24252
63	2016	1116	1021	9	422	372	50	253	223	30	47	47	0	28	28	0	224391	177763	24842	21786	224.391	177.763	24.842	21.786	207173	68480	91486	1436	45771	1183	281	104857	83636	1002	235	81997	64448	148	39	16068	14018	33	8	101	5170	104	32	6345	7445
64	2016	1763	1763	0	904	904	0	542	542	0	37	37	0	22	22	0	341163	232961	54636	53566	341.163	232.961	54.636	53.566	313605	35646	194233	23788	59938	1212	603	221558	139768	634	373	134508	85061	574	224	83300	52034	4	6	16	2673	43	25	10257	6687
1	2017	4840	4405	368	3386	3169	217	2032	1901	131	184	163	21	110	98	12	2475454	1936740	517015	21699	2475.45	1936.74	517.015	21.699	2234096	190185	1298460	306429	439022	3734	2258	1892494	1588486	2562	1561	1274019	1070684	1166	693	616138	514846	6	4	2337	2956	171	123	41751	48274
2	2017	270	255	2	183	183	0	110	110	0	5	5	0	3	3	0	85196	75925	9271	0	85.196	75.925	9.271	0	79133	10911	34166	11311	22745	440	122	68072	62523	243	76	31122	21781	174	32	13034	18407	23	14	23916	22335	15	3	1273	759
3	2017	4992	4991	1	4513	4513	0	2708	2708	0	554	554	0	332	332	0	5166763	3138423	1697330	331010	5166.76	3138.42	1697.33	331.01	3929779	877822	1759816	373593	918548	7501	3008	3950245	2917810	3769	1514	1896856	1627502	3609	1439	1935619	1182915	123	56	117770	107393	1036	370	687471	305830
4	2017	1528	1509	14	1300	1300	0	780	780	0	143	143	0	86	86	0	652902	363963	276113	12826	652.902	363.963	276.113	12.826	643344	112259	334845	98364	97876	4694	867	538561	446191	1925	329	173825	133120	2633	513	351422	304963	136	24	13314	8108	536	96	59036	31816
5	2017	2328	2161	103	2034	1951	83	1220	1171	49	410	402	8	246	241	5	976163	580991	338517	56655	976.163	580.991	338.517	56.655	760165	56423	343179	188200	172363	3116	1356	619217	428199	1302	552	237909	167842	1738	768	365605	249346	76	35	15703	11011	291	274	210287	142993
6	2017	1023	1010	9	695	695	0	417	417	0	63	63	0	38	38	0	468844	327069	119972	21803	468.844	327.069	119.972	21.803	445115	36451	211194	73212	124258	933	463	416419	403414	299	146	127839	126113	634	317	288580	277301	0	0	0	0	221	43	35276	33517
7	2017	1400	1355	3	593	593	0	356	356	0	359	359	0	215	215	0	351247	203025	142780	5442	351.247	203.025	142.78	5.442	314294	50034	184660	27381	52219	979	396	211806	111016	333	136	85189	33567	645	259	126517	77204	1	0	100	245	590	240	122319	67557
8	2017	1957	1881	31	1104	1092	12	662	655	7	151	150	1	91	90	1	1684420	1535469	88734	60217	1684.42	1535.47	88.734	60.217	1393390	123020	692032	441392	136946	5093	736	1143672	851560	2088	277	459269	326501	2903	437	677575	518060	102	22	6828	6999	715	101	190947	143761
9	2017	1271	1242	28	620	620	0	372	372	0	63	63	0	38	38	0	229518	190114	38644	760	229.518	190.114	38.644	0.76	209505	25593	131463	24476	27973	1414	414	186914	170317	677	197	94378	84276	726	213	92016	85459	11	4	520	582	153	42	15343	14712
10	2017	688	686	2	424	424	0	254	254	0	17	17	0	10	10	0	103524	82016	21508	0	103.524	82.016	21.508	0	90572	20025	20773	11285	38489	230	283	52413	31036	197	269	45945	29069	32	12	5508	1651	1	2	960	316	31	11	3921	1208
11	2017	1424	1365	6	1055	1044	11	633	627	6	14	14	0	8	8	0	680526	584043	96181	302	680.526	584.043	96.181	0.302	518834	115359	242801	42157	118517	3290	704	460639	328361	1559	329	253202	169511	1673	365	198434	149027	58	11	9003	9823	61	9	6005	2982
12	2017	466	460	0	219	213	6	132	128	4	0	0	0	0	0	0	26610	20609	6001	0	26.61	20.609	6.001	0	23050	3846	6525	5236	7443	263	146	24416	19281	36	25	2780	2016	227	122	21636	17265	0	0	0	0
13	2017	88	87	0	15	14	1	9	9	0	0	0	0	0	0	0	15382	12894	1752	736	15.382	12.894	1.752	0.736	15784	199	11408	0	4177	32	10	3064	2826	2	1	330	276	30	8	2734	2550	0	0	0	0
14	2017	1433	1432	0	884	884	0	531	531	0	326	326	0	196	196	0	441433	219249	220866	1318	441.433	219.249	220.866	1.318	367398	88599	151008	37148	90643	1567	590	328371	283754	535	238	102177	82774	1015	346	224644	199732	17	6	1550	1248	419	217	52713	32526
15	2017	584	584	0	340	340	0	204	204	0	9	9	0	5	5	0	238660	139459	99201	0	238.66	139.459	99.201	0	210138	36210	106310	17265	50353	594	227	219398	159563	156	58	42290	28177	388	151	164409	122051	50	18	12699	9335	23	6	2427	1277
16	2017	1133	1034	15	562	553	9	337	332	5	98	97	1	59	58	1	523964	219743	299991	4230	523.964	219.743	299.991	4.23	404987	125744	155393	27222	96628	1258	374	449340	353845	265	78	102958	78174	673	200	225353	180335	320	97	121029	95336	226	65	49898	38282
17	2017	1031	1017	6	581	564	17	348	338	10	51	49	2	31	29	2	320449	207687	83751	29011	320.449	207.687	83.751	29.011	297603	58153	200086	12694	26670	1116	387	259608	248949	745	221	163750	151621	341	154	93606	95407	30	12	2252	1921	81	34	23810	21670
18	2017	1913	1813	40	1238	1235	3	743	741	2	29	29	0	17	17	0	608330	536240	60012	12078	608.33	536.24	60.012	12.078	504176	43906	343891	74080	42299	1576	826	361174	319797	880	459	215808	187205	391	203	91198	84003	305	164	54168	48589	36	19	4768	4768
19	2017	3049	2926	2	2016	2008	8	1210	1205	5	234	233	1	140	140	0	2514015	1255155	1235578	23282	2514.01	1255.15	1235.58	23.282	2381905	166257	1692942	195317	327389	4267	1344	1949761	1880798	1434	440	410999	791496	2748	874	1491180	1064407	85	30	47582	24895	486	156	239060	257454
20	2017	2871	2819	35	1856	1850	6	1114	1110	4	259	259	0	156	156	0	1389060	833403	486030	69627	1389.06	833.403	486.03	69.627	1378061	288922	702338	41246	345555	2783	1238	829770	751342	1386	546	316350	236214	874	375	296248	310367	523	317	217172	204761	686	173	262954	259565
21	2017	2325	2325	0	1473	1473	0	884	884	0	111	111	0	67	67	0	1607640	501787	1105195	658	1607.64	501.787	1105.19	0.658	1586954	89698	1016817	37460	442979	1960	982	1403949	1387469	1035	518	518572	518234	848	427	846361	831516	77	37	39016	37719	148	75	186578	199485
22	2017	9417	9390	15	8355	8340	15	5013	5004	9	582	578	4	349	347	2	1623663	1080248	322408	221007	1623.66	1080.25	322.408	221.007	1534935	151804	875159	86987	420985	4168	5570	933824	479964	2983	4172	614939	318486	1131	1351	309119	156392	54	47	9766	5086	362	388	70494	32182
23	2017	741	739	2	514	514	0	308	308	0	75	75	0	45	45	0	157301	131608	18513	7180	157.301	131.608	18.513	7.18	160112	20627	60878	14163	64444	685	342	112197	108366	350	180	51071	49351	184	85	25258	24852	151	77	35868	34163	113	50	17761	16523
24	2017	1557	1553	0	999	999	0	599	599	0	390	390	0	234	234	0	173681	103935	52695	17051	173.681	103.935	52.695	17.051	98310	17062	64963	10596	5689	473	666	118680	82513	207	319	50263	38838	231	302	61267	39029	35	46	7150	4646	195	260	38333	14386
25	2017	2352	2314	30	1927	1914	13	1156	1149	7	308	306	2	185	183	2	3187807	2863450	320241	4116	3187.81	2863.45	320.241	4.116	2759746	263225	1509778	272028	714715	3301	1284	1453445	1033213	2266	747	895331	582595	351	187	164123	128111	684	350	393991	322507	950	206	306393	118156
26	2017	3136	3132	3	1071	1071	0	643	643	0	678	678	0	407	407	0	2822820	1391720	1427146	3954	2822.82	1391.72	1427.15	3.954	2935168	920636	1298985	214883	500664	2457	714	1607388	1452929	857	225	312999	282237	983	352	1098211	978664	617	138	196178	192028	1879	452	509076	479902
27	2017	4896	4592	17	4089	3872	217	2453	2323	130	1035	999	36	621	600	21	3059183	2161820	867762	29601	3059.18	2161.82	867.762	29.601	2004436	140383	1179030	172699	512324	4355	2726	1598821	1053448	2231	1702	793259	533757	2018	965	765608	490028	106	59	39954	29663	1097	690	377669	264064
28	2017	1980	1978	2	1161	1161	0	697	697	0	99	99	0	59	59	0	728361	423405	299895	5061	728.361	423.405	299.895	5.061	607660	103239	188842	229724	85855	1930	774	545505	493999	763	277	209539	189815	799	344	228764	197322	368	154	107202	106862	142	66	58331	50571
29	2017	1310	1243	6	752	711	41	451	427	24	78	72	6	47	43	4	342907	184668	138321	19918	342.907	184.668	138.321	19.918	309340	61723	144568	10068	92981	789	501	254556	174278	130	133	29348	19082	276	218	135431	88050	383	150	89777	67146	130	52	41900	35996
30	2017	1229	1223	0	942	936	6	565	562	3	60	60	0	36	36	0	585876	466680	87743	31453	585.876	466.68	87.743	31.453	493388	86177	240216	42751	124244	1439	628	340445	271303	1029	469	253813	207173	402	156	84886	62355	8	3	1746	1775	186	41	19170	14142
31	2017	2182	2171	11	1161	1161	0	697	697	0	139	139	0	83	83	0	1317428	1107388	199756	10284	1317.43	1107.39	199.756	10.284	1265497	174199	807165	135411	148722	2918	774	951996	629554	2324	627	722524	492469	549	131	207668	125730	45	16	21804	11355	321	93	112741	78695
32	2017	2583	2521	62	2324	2324	0	1395	1395	0	139	139	0	83	83	0	2001204	1569252	422764	9188	2001.2	1569.25	422.764	9.188	2001731	370896	1187826	112551	330458	3829	1550	830608	665430	826	295	155735	124597	2912	1224	648209	519506	91	31	26664	21327	243	92	374475	287547
33	2017	1943	1932	11	636	636	0	382	382	0	213	213	0	128	128	0	401252	172901	189038	39313	401.252	172.901	189.038	39.313	294569	67479	148555	9499	69036	1443	424	267093	121300	764	199	121666	60846	137	60	35856	13556	542	166	109571	46898	543	142	94159	35308
34	2017	2040	2040	0	959	959	0	575	575	0	428	428	0	257	257	0	673261	287510	361418	24333	673.261	287.51	361.418	24.333	667058	83497	309520	30902	243139	1512	639	333407	266719	436	210	92236	73791	793	277	165250	132191	283	152	75921	60737	792	285	202227	161771
35	2017	1746	1737	3	560	560	0	336	336	0	160	160	0	96	96	0	541405	287356	239049	15000	541.405	287.356	239.049	15	552049	47979	285586	0	218484	1452	373	365576	305669	511	97	84722	71027	345	94	99147	84890	596	182	181707	149752	407	106	97637	78248
36	2017	1894	1883	11	1279	1279	0	767	767	0	104	104	0	62	62	0	974548	867878	76035	30635	974.548	867.878	76.035	30.635	652395	74436	343472	96151	138336	2718	852	726995	523977	1940	620	478951	385040	711	216	223041	124194	67	17	25003	14743	253	69	72680	47962
37	2017	1110	1093	13	275	275	0	165	165	0	170	170	0	102	102	0	347438	176575	155363	15500	347.438	176.575	155.363	15.5	280612	12576	136387	28247	103402	537	183	114063	112637	488	150	60569	60269	44	29	46294	45468	5	4	7200	6900	262	113	178427	145913
38	2017	4956	4716	43	3443	3259	184	2066	1955	111	767	730	37	460	438	22	4236462	2953921	1179094	103447	4236.46	2953.92	1179.09	103.447	3971065	1217499	1432397	355842	965327	7203	2295	2802568	2242237	4135	1022	1599913	1193583	2887	1204	1143086	995186	181	70	59569	53468	1486	511	430369	317464
39	2017	2229	2209	2	1770	1736	34	1062	1041	21	252	245	7	151	147	4	335871	201243	126619	8009	335.871	201.243	126.619	8.009	267047	42365	134975	29128	60579	1858	1180	256024	195001	751	542	112006	98037	1072	617	141279	94801	35	21	2739	2163	267	169	32395	71217
40	2017	2275	2265	6	926	922	4	556	553	3	130	130	0	78	78	0	1070953	878533	178898	13522	1070.95	878.533	178.898	13.522	686773	156829	322865	85271	121808	2223	617	736264	612868	232	67	71508	58291	1971	547	659497	550770	20	4	5259	3807	350	86	82505	45283
41	2017	4724	4465	74	4004	3769	235	2402	2261	141	153	144	9	92	86	6	1399028	1085974	244989	68065	1399.03	1085.97	244.989	68.065	1233368	103531	863810	160039	105988	3868	2669	873843	885749	1951	1382	402439	429329	1421	994	324069	307472	496	294	147335	148948	175	103	39250	31945
42	2017	2305	2103	127	485	428	57	291	257	34	300	264	36	180	158	22	801900	594640	147737	59523	801.9	594.64	147.737	59.523	625418	47070	349068	132000	97280	855	323	589818	530860	539	199	389998	351012	306	120	194059	174663	10	4	5761	5185	508	200	105056	94558
43	2017	2837	2743	46	1599	1578	21	959	947	12	215	212	3	129	127	2	513550	156825	338002	18723	513.55	156.825	338.002	18.723	437434	68238	297668	3347	68181	2574	1066	417316	364502	1206	364	107744	98002	300	109	34843	33635	1068	593	274729	232865	284	144	69846	59368
44	2017	4264	3963	6	1634	1512	122	980	907	73	741	687	54	445	412	33	1803090	1072783	727984	2323	1803.09	1072.78	727.984	2.323	1224741	146741	789636	92156	196208	2165	1089	841635	628348	621	268	216492	234791	1448	668	505377	321083	96	153	119766	72474	2032	495	350810	139980
45	2017	4875	4505	97	2006	1840	166	1204	1104	100	652	594	58	391	356	35	2634192	1803415	777393	53384	2634.19	1803.41	777.393	53.384	2132558	295867	722474	522846	591371	3992	1337	1199625	817812	1135	403	318787	207040	1725	602	464016	333877	1132	332	416822	276895	1049	434	526153	384018
46	2017	1940	1801	24	817	731	86	490	438	52	168	144	24	101	86	15	373040	237697	106432	28911	373.04	237.697	106.432	28.911	321605	59890	233264	3750	24701	2508	545	260915	251627	913	174	92306	80657	1051	257	110475	118219	544	114	58134	52751	556	112	69749	46390
47	2017	3603	3483	119	1185	1140	45	711	684	27	673	652	21	404	391	13	753356	315518	411100	26738	753.356	315.518	411.1	26.738	672938	164599	307683	44111	156545	1785	790	413063	268714	562	239	152040	98886	1147	505	225193	146533	76	46	35830	23295	1007	449	203504	132383
48	2017	1841	1775	0	698	684	14	419	411	8	207	206	1	124	123	1	903687	809987	75839	17861	903.687	809.987	75.839	17.861	767634	106923	349174	200776	110761	2468	465	720637	505269	1169	227	196137	154153	928	152	184174	156785	371	86	340326	194331	884	138	86267	50968
49	2017	871	868	0	392	390	2	235	234	1	29	29	0	18	18	0	145540	119134	10696	15710	145.54	119.134	10.696	15.71	76347	15828	47879	4455	8185	376	261	91574	68784	134	71	35418	25718	197	153	45399	34099	45	37	10757	8967	30	20	4588	2608
50	2017	2037	1910	0	1105	1092	13	663	655	8	789	778	11	473	467	6	882450	499858	375803	6789	882.45	499.858	375.803	6.789	825410	109834	441634	35979	237963	1629	737	330975	323988	864	364	149643	140990	695	321	145467	140459	70	51	35865	42539	816	526	326990	268191
51	2017	3266	3079	44	2734	2716	18	1641	1630	11	171	169	2	103	102	1	1234819	916666	307866	10287	1234.82	916.666	307.866	10.287	946001	149715	351121	108957	336208	2091	1823	800017	654594	202	181	70611	49588	1182	1047	419147	320006	707	595	310259	285000	200	114	40101	35633
52	2017	3493	2459	1	2409	2213	196	1445	1328	117	114	97	17	68	58	10	3258143	2376257	309992	571894	3258.14	2376.26	309.992	571.894	2411090	500207	735808	503157	671918	7164	1606	2217965	1529543	4627	1080	1654511	1022970	1982	416	503047	462576	555	111	60407	43997	525	76	148201	114831
53	2017	2682	2619	17	1744	1677	67	1046	1006	40	347	329	18	208	197	11	2525034	1614094	874558	36382	2525.03	1614.09	874.558	36.382	2170615	584651	1025297	202202	358465	5102	1163	1912193	1564188	1820	358	443314	291139	1642	369	353858	328586	1640	436	1115021	944463	1273	232	129262	129096
54	2017	2569	2363	77	1155	1142	13	693	685	8	55	53	2	33	32	1	820863	436060	352239	32564	820.863	436.06	352.239	32.564	808730	95192	378096	69800	265642	2408	770	701963	639732	906	416	323774	293179	1488	350	374531	343077	14	4	3658	3476	222	36	39454	35431
55	2017	2065	2011	37	1459	1459	0	876	876	0	87	87	0	52	52	0	560879	291246	94354	175279	560.879	291.246	94.354	175.279	416230	87088	201550	20446	107146	3558	973	275178	235535	1845	440	110085	98335	1647	514	154187	129018	66	19	10906	8182	363	58	25819	19079
56	2017	6153	5694	294	3519	3519	0	2112	2112	0	995	995	0	597	597	0	1861998	749801	1060363	51834	1862	749.801	1060.36	51.834	1675798	150320	937239	423124	165115	4667	2346	1336715	935677	1795	981	412538	288791	2317	1137	597080	417932	555	228	327097	228954	1454	663	355941	249172
57	2017	2383	2377	6	1524	1524	0	915	915	0	277	277	0	166	166	0	1187537	310178	867593	9766	1187.54	310.178	867.593	9.766	1181637	265392	678245	35000	203000	2088	1016	865480	842852	563	300	193805	193805	215	101	102108	100298	1310	615	569567	548749	329	185	285645	285645
58	2017	2332	2312	17	2092	2064	28	1255	1238	17	167	164	3	100	98	2	1066965	513295	352440	201230	1066.96	513.295	352.44	201.23	1097809	88987	733639	112456	162727	1669	1395	692514	597091	694	597	208613	173085	895	731	446979	393084	80	67	36922	30922	133	112	55161	53206
59	2017	3573	3463	62	1760	1734	26	1056	1040	16	214	212	2	128	127	1	1486753	1014729	457818	14206	1486.75	1014.73	457.818	14.206	1130231	150593	674200	136602	168836	4031	1174	873204	561468	877	511	247412	216754	699	194	101556	77179	674	469	524236	267535	670	143	156217	71280
60	2017	2375	2357	11	917	917	0	550	550	0	217	217	0	130	130	0	1029678	580117	401136	48425	1029.68	580.117	401.136	48.425	915676	75918	654606	51327	133825	2250	611	617708	447078	998	145	155776	115818	1087	187	228779	165984	130	280	233153	165276	359	144	104795	73639
61	2017	2154	2011	29	615	615	0	369	369	0	464	464	0	278	278	0	635108	183153	451955	0	635.108	183.153	451.955	0	626502	60215	489471	29573	47243	2215	410	195490	201668	919	204	88973	82664	524	189	98027	107658	171	17	8490	11346	1374	309	421068	424834
62	2017	3035	2536	297	1709	1436	273	1026	862	164	143	117	26	86	70	16	694164	622171	66613	5380	694.164	622.171	66.613	5.38	579009	91846	352721	73545	60897	1614	1140	496009	313565	1075	618	233456	136819	219	396	196688	135656	20	126	65865	41090	152	96	31735	22453
63	2017	1170	1067	8	467	423	44	280	254	26	51	38	13	31	23	8	233128	179831	19640	33657	233.128	179.831	19.64	33.657	211283	69363	92667	2891	46362	1314	312	89887	77882	603	248	80657	62761	402	60	9180	13155	47	4	50	1966	128	34	10410	8002
64	2017	1759	1759	0	782	782	0	469	469	0	53	53	0	32	32	0	378847	280253	86628	11966	378.847	280.253	86.628	11.966	323478	65679	179667	19784	58348	1052	521	214784	148207		329	142896	98485		174	65187	45022		18	6701	4700	78	35	14693	10443
[truncated: 90 more columns]
